# Supplementary material for: Quantitative Trait Locus Analysis of Leaf Morphology Indicates Conserved Shape Loci in Grapevine
Source: Front Plant Sci. 2019 Nov 15;10:1373. doi: 10.3389/fpls.2019.01373 (PMC6873345; doi:10.3389/fpls.2019.01373)
Supplement: Supplementary file 5 [file Table_1.xlsx]

## Sheet: Sheet1
Supplementary Table 1. Ampelographic (OIV) finite trait values for parental genotypes used in this study based on Procrustes adjusted data.
	Gross leaf size properties			Distal lobe properties			Proximal lobe properties			Petiolar properties				Leaf Splay
	Midvein length : Leaf Length	Proximal lobe : Leaf Width	Length/Width ratio	Distal sinus	Distal lobe	Distal sinus/Distal lobe (ratio): Distal lobiness	Proximal sinus	Proximal lobe : Leaf Width	Proximal sinus/Proximal lobe (ratio): proximal lobiness	Petiolar vein	Petiolar angle (degrees)	Petiolar gap-upper	Petiolar gap-lower	Vein Angle -Mid vs Distal	Vein Angle -Distal vs Proximal
Genotype
V. vinifera 'Chardonnay'	932.463	607.38	0.651372	608.719	821.206	0.741251	519.863	607.38	0.85591	347.99	75.038	41.0054	64.243	70.0474	69.8766
V. cinerea 'B9'	1038.57	444.907	0.428652	598.097	686.628	0.870777	440.145	444.907	0.988849	278.36	66.9591	29.4658	25.8263	69.0027	68.6426
V. hybrid 'Horizon'	879.128	547.941	0.623613	565.293	735.592	0.768422	511.207	547.941	0.933043	342.876	64.3249	29.4165	83.0434	67.1882	64.3325
V. rupestris 'B38'	869.948	674.777	0.775652	713.676	817.877	0.872596	611.991	674.777	0.906953	414.44	75.5922	70.2467	113.512	74.7121	79.4762
V. hybrid 'Illinois_547-1'	912.19	559.228	0.61306	683.277	726.52	0.940479	539.704	559.228	0.965088	332.081	65.9854	33.5411	27.1104	67.3156	67.0623
V. vinifera 'Cabernet Sauvignon'	914.577	588.484	0.643774	341.88	796.725	0.429039	314.575	588.484	0.627369	347.297	64.8817	44.4739	60.853	67.6941	70.2446
V. hybrid 'Norton'	945.179	567.36	0.600328	569.304	768.917	0.739781	501.879	567.36	0.790227	342.83	70.1736	45.5812	33.5488	71.2145	68.9511
Families
V. hybrid 'Horizon'	879.128	547.941	0.623613	565.293	735.592	0.768422	511.207	547.941	0.933043	342.876	64.3249	29.4165	83.0434	67.1882	64.3325
V. hybrid 'Illinois_547-1'	912.19	559.228	0.61306	683.277	726.52	0.940479	539.704	559.228	0.965088	332.081	65.9854	33.5411	27.1104	67.3156	67.0623
V. vinifera 'Chardonnay'	932.463	607.38	0.651372	608.719	821.206	0.741251	519.863	607.38	0.85591	347.99	75.038	41.0054	64.243	70.0474	69.8766
V. cinerea 'B9'	1038.57	444.907	0.428652	598.097	686.628	0.870777	440.145	444.907	0.988849	278.36	66.9591	29.4658	25.8263	69.0027	68.6426
V. rupestris 'B38'	869.948	674.777	0.775652	713.676	817.877	0.872596	611.991	674.777	0.906953	414.44	75.5922	70.2467	113.512	74.7121	79.4762
V. hybrid 'Horizon'	879.128	547.941	0.623613	565.293	735.592	0.768422	511.207	547.941	0.933043	342.876	64.3249	29.4165	83.0434	67.1882	64.3325
V. hybrid 'Horizon'	879.128	547.941	0.623613	565.293	735.592	0.768422	511.207	547.941	0.933043	342.876	64.3249	29.4165	83.0434	67.1882	64.3325
V. cinerea 'B9'	1038.57	444.907	0.428652	598.097	686.628	0.870777	440.145	444.907	0.988849	278.36	66.9591	29.4658	25.8263	69.0027	68.6426
V. vinifera 'Cabernet Sauvignon'	914.577	588.484	0.643774	341.88	796.725	0.429039	314.575	588.484	0.627369	347.297	64.8817	44.4739	60.853	67.6941	70.2446
V. hybrid 'Norton'	945.179	567.36	0.600328	569.304	768.917	0.739781	501.879	567.36	0.790227	342.83	70.1736	45.5812	33.5488	71.2145	68.9511
