# Supplementary material for: Quantitative Trait Locus Analysis of Leaf Morphology Indicates Conserved Shape Loci in Grapevine
Source: Front Plant Sci. 2019 Nov 15;10:1373. doi: 10.3389/fpls.2019.01373 (PMC6873345; doi:10.3389/fpls.2019.01373)
Supplement: Supplementary file 6 [file Table_2.xlsx]

## Sheet: Sheet1
Supplementary Table 2. Average finite shape trait value for each genotype
ID	Family	Length of the midvein	Distance from the petiolar junction to the distal sinus	Distance from the petiolar junction to the distal lobe	Distance from the petiolar junction to the proximal sinus	Distance from the petiolar junction to the proximal lobe	Length of the petiolar vein	Half of the width of the upper petiolar gap	Half of the width of the lower petiolar gap	Ratio of the distance from the petiolar junction to the proximal lobe (L3) to length of the midvein (L1)	Ratio of the distance from the petiolar junction to the distal sinus to the distance from the petiolar junction to the distal lobe (L2)	Ratio of the distance from the petiolar junction to the proximal sinus to the distance from the petiolar junction to the proximal lobe (L3)	Angle between the midvein and distal vein	Angle between the distal and proximal veins	Angle between the proximal and petiolar veins
452001	V. rupestris B38 x 'Horizon'	873.951	628.964	667.341	539.995	567.856	352.752	26.9785	57.8292	0.649757	0.942493	0.950938	63.1345	68.9352	67.2759
452002	V. rupestris B38 x 'Horizon'	936.237	683.629	773.801	566.342	610.153	334.367	58.1941	69.1042	0.651709	0.883469	0.928197	73.554	72.6957	70.5355
452003	V. rupestris B38 x 'Horizon'	917.073	692.346	761.998	569.125	604.323	369.706	38.176	49.9126	0.658969	0.908593	0.941756	74.1307	67.9511	69.3175
452004	V. rupestris B38 x 'Horizon'	810.082	683.354	730.407	579.966	609.743	384.225	38.4036	32.0118	0.752693	0.935579	0.951163	68.4221	70.14	68.9025
452005	V. rupestris B38 x 'Horizon'	912.568	672.708	778.67	535.176	585.055	368.447	44.7536	46.9136	0.641109	0.863919	0.914744	72.1513	72.9828	71.6841
452006	V. rupestris B38 x 'Horizon'	851.97	704.503	743.511	573.775	601.936	344.467	55.1653	26.466	0.706523	0.947535	0.953216	68.4772	73.2272	69.0098
452007	V. rupestris B38 x 'Horizon'	869.738	711.306	783.654	579.972	608.663	377.406	48.8836	51.0906	0.699823	0.907678	0.952863	72.2468	72.7254	72.2401
452008	V. rupestris B38 x 'Horizon'	923.6	706.265	765.322	577.126	610.989	376.174	50.0384	69.3095	0.66153	0.922834	0.944576	73.8744	71.392	70.3809
452009	V. rupestris B38 x 'Horizon'	839.01	693.339	769.258	584.336	625.911	412.045	52.053	42.8323	0.746011	0.901309	0.933577	74.1235	73.0048	71.4542
452010	V. rupestris B38 x 'Horizon'	883.667	688.649	793.166	544.068	594.911	382.528	48.0176	40.2718	0.673229	0.868228	0.914537	73.5955	72.8767	69.3041
452012	V. rupestris B38 x 'Horizon'	839.854	693.42	750.141	577.071	611.83	379.607	54.7828	35.7943	0.728496	0.924386	0.943189	71.5959	71.8479	68.1445
452013	V. rupestris B38 x 'Horizon'	871.469	642.927	714.638	536.849	582.75	363.154	32.3199	56.8605	0.668698	0.899654	0.921235	67.6378	69.184	66.4669
452014	V. rupestris B38 x 'Horizon'	803.828	638.999	722.192	542.946	584.158	387.341	24.6641	62.3404	0.726721	0.884805	0.92945	65.3626	66.6654	68.8775
452015	V. rupestris B38 x 'Horizon'	922.758	695.119	770.38	560.172	589.521	343.672	66.9131	55.9216	0.638869	0.902306	0.950214	70.661	77.4975	70.0381
452016	V. rupestris B38 x 'Horizon'	865.693	682.18	772.239	560.389	604.85	371.896	27.6862	28.8751	0.698689	0.883379	0.926492	73.5036	65.6444	69.0521
452017	V. rupestris B38 x 'Horizon'	816.351	681.194	760.821	573.91	621.223	400.703	45.0445	38.1276	0.760976	0.895341	0.923839	68.5696	72.6262	70.5612
452018	V. rupestris B38 x 'Horizon'	908.579	682.836	815.619	563.545	611.203	381.633	54.4913	68.9679	0.672703	0.837199	0.922026	75.1357	72.5729	69.5427
452019	V. rupestris B38 x 'Horizon'	842.201	664.698	740.882	546.189	588.613	367.694	33.0178	45.747	0.698899	0.897171	0.927925	69.562	66.5214	66.1013
452020	V. rupestris B38 x 'Horizon'	932.018	717.226	786.403	567.309	592.389	351.396	62.8282	67.9003	0.635598	0.912035	0.957663	75.9893	75.315	71.1234
452021	V. rupestris B38 x 'Horizon'	886.258	664.952	761.272	563.761	612.034	389.423	34.8049	54.8598	0.690582	0.873475	0.921127	72.2069	68.3733	68.0296
452022	V. rupestris B38 x 'Horizon'	809.633	681.03	742.86	583.964	609.094	364.426	43.2694	17.6994	0.752309	0.916768	0.958742	67.6429	71.2286	70.092
452023	V. rupestris B38 x 'Horizon'	895.17	683.747	768.726	534.757	576.085	355.301	40.6374	24.6577	0.643549	0.889455	0.928261	71.305	70.2928	68.8552
452027	V. rupestris B38 x 'Horizon'	881.003	717.231	803.232	572.24	600.956	384.211	32.9304	52.7036	0.682127	0.892931	0.952216	74.615	69.1685	71.5605
452028	V. rupestris B38 x 'Horizon'	943.729	680.335	743.348	568.96	606.819	370.316	60.1747	65.5271	0.643001	0.915232	0.937611	74.9694	75.3195	71.2133
452029	V. rupestris B38 x 'Horizon'	914.445	671.492	776.944	562.687	597.964	391.008	47.6615	61.2692	0.65391	0.864274	0.941004	74.4008	72.8502	72.2162
452030	V. rupestris B38 x 'Horizon'	810.304	684.535	755.594	563.423	597.854	363.609	36.9279	32.2403	0.737814	0.905956	0.942409	69.0749	68.5138	68.1919
452031	V. rupestris B38 x 'Horizon'	941.932	728.91	806.933	581.283	610.903	346.298	67.3472	97.8109	0.648564	0.903309	0.951515	77.8568	74.2339	71.0279
452032	V. rupestris B38 x 'Horizon'	893.003	686.831	770.254	584.653	645.816	395.768	81.3017	76.8035	0.723195	0.891693	0.905293	71.9926	81.5997	73.0515
452033	V. rupestris B38 x 'Horizon'	853.307	703.307	783.878	593.781	637.819	382.937	54.1206	44.3124	0.747467	0.897214	0.930956	71.6844	74.4681	70.5345
452034	V. rupestris B38 x 'Horizon'	923.685	692.151	770.597	589.81	623.149	360.571	65.5915	68.3597	0.674633	0.898201	0.9465	72.5464	75.9188	70.4807
452035	V. rupestris B38 x 'Horizon'	866.233	704.595	776.82	573.846	610.919	367.878	46.5598	34.5698	0.705259	0.907025	0.939317	71.842	73.0045	69.5519
452036	V. rupestris B38 x 'Horizon'	856.915	705.348	801.589	586.298	631.245	401.432	45.1519	62.9656	0.736649	0.879938	0.928796	74.6575	74.9671	71.4959
452037	V. rupestris B38 x 'Horizon'	855.072	658.655	784.419	576.171	629.551	385.207	42.0431	27.4721	0.736255	0.839673	0.915209	71.561	69.1355	66.2453
452038	V. rupestris B38 x 'Horizon'	894.642	666.044	750.417	559.678	598.883	372.272	61.2014	24.536	0.669411	0.887564	0.934537	71.3252	74.6489	69.7741
452040	V. rupestris B38 x 'Horizon'	900.424	741.046	832.014	597.007	623.178	360.792	82.3498	120.338	0.692095	0.890664	0.958003	76.0263	77.3697	73.5023
452042	V. rupestris B38 x 'Horizon'	855.571	664.979	764.988	546.187	586.084	358.365	32.5251	23.117	0.685021	0.869267	0.931926	68.0095	68.9012	68.4933
452043	V. rupestris B38 x 'Horizon'	834.155	640.929	721.095	562.926	606.527	384.716	31.4298	36.3481	0.727115	0.888828	0.928114	65.9292	70.1268	69.1209
452044	V. rupestris B38 x 'Horizon'	862.348	684.859	776.74	591.073	643.261	398.39	52.4772	46.9282	0.74594	0.881709	0.918871	71.2662	73.9098	68.0912
452045	V. rupestris B38 x 'Horizon'	821.102	725.504	792.584	595.044	627.81	365.761	55.7462	41.9304	0.764594	0.915366	0.94781	70.5572	75.107	68.0011
452046	V. rupestris B38 x 'Horizon'	813.22	669.207	777.394	565.049	603.667	362.721	30.5709	29.1971	0.742317	0.860833	0.936027	67.0402	68.8793	72.0269
452047	V. rupestris B38 x 'Horizon'	943.604	688.087	804.345	545.726	618.188	370.422	51.9923	78.1033	0.655136	0.855463	0.882783	77.9286	71.7167	69.6758
452048	V. rupestris B38 x 'Horizon'	875.965	693.598	804.972	571.246	623.743	386.169	64.1525	44.0098	0.712064	0.861642	0.915835	72.4504	77.7725	70.1794
452049	V. rupestris B38 x 'Horizon'	942.141	669.884	781.09	542.395	588.729	333.242	54.1771	68.6935	0.624884	0.857628	0.921297	71.7182	73.2139	71.161
452050	V. rupestris B38 x 'Horizon'	848.859	691.298	745.545	594.351	635.639	358.401	66.074	45.6854	0.748816	0.927239	0.935045	68.5187	75.5695	69.9061
452051	V. rupestris B38 x 'Horizon'	827.47	692.71	777.157	580.819	615.981	370.046	30.5271	17.2271	0.744415	0.891338	0.942917	69.5342	67.0435	68.3348
452058	V. rupestris B38 x 'Horizon'	862.246	640.642	756.735	565.317	611.349	374.994	28.1547	19.3776	0.70902	0.846588	0.924704	68.2671	67.5684	68.4355
452059	V. rupestris B38 x 'Horizon'	892.052	719.187	804.016	597.762	647.189	401.227	63.6885	95.6021	0.725506	0.894494	0.923628	78.1534	74.2626	71.4781
452060	V. rupestris B38 x 'Horizon'	921.542	693.954	764.904	566.11	596.667	361.648	71.2102	77.079	0.647466	0.907244	0.948787	71.6403	76.4502	72.8697
452061	V. rupestris B38 x 'Horizon'	840.437	716.433	793.88	577.854	613.889	372.062	52.1078	45.1017	0.73044	0.902445	0.9413	72.5615	72.8157	70.9814
452062	V. rupestris B38 x 'Horizon'	845.97	644.723	735.449	546.551	583.59	356.688	29.0659	31.7134	0.689847	0.876639	0.936533	66.0311	67.6702	68.1833
452063	V. rupestris B38 x 'Horizon'	880.72	679.483	749.292	568.241	601.344	387.106	42.9312	17.1054	0.682787	0.906834	0.944951	70.0388	73.0367	68.6927
452065	V. rupestris B38 x 'Horizon'	848.164	718.689	803	580.139	621.743	372.328	56.0227	41.0244	0.733045	0.895004	0.933085	73.494	74.4326	70.4991
452067	V. rupestris B38 x 'Horizon'	868.965	689.371	764.807	542.107	579.106	345.151	31.6584	8.63754	0.666433	0.901366	0.93611	69.0884	67.7849	70.6124
452068	V. rupestris B38 x 'Horizon'	846.79	668.516	761.207	527.448	571.165	320.495	40.8007	30.6312	0.674506	0.878232	0.92346	67.1201	68.7422	67.5128
452069	V. rupestris B38 x 'Horizon'	862.421	712.024	795.148	570.131	600.508	368.064	36.3979	41.9988	0.696304	0.895461	0.949415	72.6894	70.7627	73.6199
452070	V. rupestris B38 x 'Horizon'	964.967	724.587	805.288	571.512	615.828	348.225	89.2284	101.214	0.638185	0.899787	0.928039	79.8069	82.5359	71.1481
452072	V. rupestris B38 x 'Horizon'	829.666	639.803	727.882	558.127	597.727	374.991	25.7282	63.3628	0.720443	0.878993	0.93375	67.4715	67.1654	65.472
452073	V. rupestris B38 x 'Horizon'	936.585	720.302	804.106	587.589	629.967	378.458	60.4128	123.794	0.672621	0.89578	0.932731	76.7668	78.0961	75.1657
452074	V. rupestris B38 x 'Horizon'	924.506	699.53	771.369	585.506	630.923	359.169	79.9703	57.8855	0.682444	0.906868	0.928014	74.4162	80.3686	68.7023
452075	V. rupestris B38 x 'Horizon'	793.384	641.865	726.795	540.21	584.527	368.852	28.1579	86.7831	0.736751	0.883144	0.924183	66.4699	67.4736	66.6224
452076	V. rupestris B38 x 'Horizon'	909.162	708.365	798.983	588.03	628.817	403.39	65.4449	95.5704	0.691644	0.886584	0.935137	74.9176	74.8728	70.3668
452077	V. rupestris B38 x 'Horizon'	870.55	659.816	767.518	534.237	588.671	356.913	43.8526	30.3691	0.676206	0.859675	0.90753	70.2219	71.0762	66.7991
452079	V. rupestris B38 x 'Horizon'	896.497	676.995	803.169	560.362	604.995	345.229	65.522	24.3682	0.674843	0.842905	0.926226	73.8238	75.1404	66.9614
452080	V. rupestris B38 x 'Horizon'	924.388	685.511	783.348	576.989	631.893	397.61	54.0332	89.7128	0.683579	0.875103	0.913112	75.055	77.9104	73.5034
452081	V. rupestris B38 x 'Horizon'	843.071	684.295	757.435	558.453	591.265	332.791	38.2433	12.3207	0.701323	0.903437	0.944506	67.0947	68.5888	69.9924
452082	V. rupestris B38 x 'Horizon'	825.888	671.681	754.186	568.679	611.437	353.19	39.2235	38.5738	0.740339	0.890605	0.93007	67.4708	70.0171	66.2763
452083	V. rupestris B38 x 'Horizon'	930.41	679.899	741.942	560.13	591.653	359.309	67.6118	27.3311	0.635905	0.916377	0.946722	72.3062	78.3925	67.8797
452084	V. rupestris B38 x 'Horizon'	902.138	710.911	791.805	574.323	612.711	374.311	71.3693	62.7849	0.679177	0.897836	0.937347	75.7624	77.6655	70.2646
452085	V. rupestris B38 x 'Horizon'	862.88	712.567	778.579	576.802	610.823	358.819	66.3214	25.545	0.707889	0.915216	0.944302	70.8328	76.8144	68.4505
452087	V. rupestris B38 x 'Horizon'	866.841	672.19	751.675	564.512	601.726	395.408	31.3324	21.2144	0.69416	0.894257	0.938154	70.6838	67.638	69.9799
452089	V. rupestris B38 x 'Horizon'	918.243	669.264	776.479	549.225	601.492	373.504	40.0078	41.3034	0.655046	0.861922	0.913104	74.3153	71.9712	70.6746
452091	V. rupestris B38 x 'Horizon'	919.786	720.367	781.342	560.146	591.12	333.082	57.6848	66.1056	0.642672	0.921961	0.947602	75.19	71.8571	70.8498
452092	V. rupestris B38 x 'Horizon'	867.593	674.604	759.619	579.688	623.849	408.349	60.8987	43.9794	0.719057	0.888081	0.929213	71.2637	73.4916	70.6205
452093	V. rupestris B38 x 'Horizon'	876.838	685.209	752.751	540.432	571.237	329.127	50.9139	29.1334	0.651474	0.910273	0.946072	69.7751	69.8873	65.9998
452094	V. rupestris B38 x 'Horizon'	859.33	674.606	742.822	574.881	606.443	382.477	39.8444	37.8019	0.705717	0.908167	0.947954	71.0438	72.9613	69.773
452095	V. rupestris B38 x 'Horizon'	858.98	707.319	784.305	589.56	629.206	377.682	54.577	33.4129	0.732504	0.901843	0.93699	72.6323	73.0723	68.6874
452096	V. rupestris B38 x 'Horizon'	820.62	697.052	783.308	577.473	617.917	366.243	51.1147	41.6195	0.752989	0.889882	0.934547	68.9655	72.4551	69.9312
452097	V. rupestris B38 x 'Horizon'	899.104	667.742	763.68	550.496	589.621	347.333	52.9764	26.9479	0.655787	0.874374	0.933644	71.12	71.9785	67.604
452098	V. rupestris B38 x 'Horizon'	886.393	651.208	741.024	544.705	599.525	398.418	30.1366	29.4293	0.676364	0.878795	0.908562	68.8363	71.3153	70.5234
452099	V. rupestris B38 x 'Horizon'	864.96	658.222	726.519	536.138	572.693	356.488	33.5199	50.5278	0.662104	0.905993	0.93617	67.5812	69.0293	66.8757
452100	V. rupestris B38 x 'Horizon'	817.255	673.005	738.866	547.465	566.352	335.198	37.4112	47.9818	0.692993	0.910863	0.966651	67.6577	68.2604	67.9989
452102	V. rupestris B38 x 'Horizon'	902.391	742.147	836.861	581.724	604.295	356.345	61.5877	87.5737	0.669659	0.886822	0.96265	77.3296	74.6831	71.1214
452103	V. rupestris B38 x 'Horizon'	837.527	675.687	758.236	554.91	598.925	370.876	33.375	26.405	0.715111	0.891131	0.926511	70.5082	69.0664	69.3394
452104	V. rupestris B38 x 'Horizon'	905.258	692.148	773.182	537.513	576.382	358.459	48.3229	21.4918	0.636705	0.895195	0.932563	74.0199	72.0653	68.0889
452105	V. rupestris B38 x 'Horizon'	850.655	627.634	695.723	526.833	562.561	379.221	19.5048	76.1129	0.661327	0.902132	0.936492	65.9799	65.2837	66.302
452106	V. rupestris B38 x 'Horizon'	893.409	671.845	739.679	547.24	586.606	377.519	33.6498	23.2178	0.656592	0.908293	0.932892	72.0265	67.473	68.2998
452107	V. rupestris B38 x 'Horizon'	953.211	674.044	738.32	561.217	603.369	380.361	42.1401	74.8558	0.632986	0.912942	0.930139	75.6593	72.1327	73.0193
453001	V. rupestris B38 x 'Horizon'	949.241	734.195	827.811	583.4	619.741	360.98	69.9684	145.443	0.652881	0.886912	0.94136	78.0535	76.2675	77.2674
453002	V. rupestris B38 x 'Horizon'	878.974	717.379	799.949	576.886	610.501	367.118	52.2026	63.0997	0.694561	0.896781	0.944939	74.9531	73.157	72.7755
453003	V. rupestris B38 x 'Horizon'	869.693	673.275	737.259	583.089	615.672	389.812	28.4265	31.5696	0.707919	0.913213	0.947077	68.4483	69.9185	72.069
453004	V. rupestris B38 x 'Horizon'	908.666	695.253	774.735	577.046	613.533	366.802	65.1808	76.1675	0.675202	0.897408	0.94053	73.7006	75.8722	73.593
453005	V. rupestris B38 x 'Horizon'	933.477	692.32	787.64	546.018	584.359	347.486	60.6455	87.2795	0.626002	0.87898	0.934388	74.1812	77.26	72.9866
453007	V. rupestris B38 x 'Horizon'	830.743	652.198	758.096	540.272	587.499	346.472	34.9426	47.6212	0.707197	0.86031	0.919614	67.4167	66.783	65.4526
453008	V. rupestris B38 x 'Horizon'	930.769	705.397	784.782	582.401	626.678	367.935	61.0089	93.4954	0.67329	0.898844	0.929348	75.2418	78.4724	74.287
453009	V. rupestris B38 x 'Horizon'	851.436	674.386	750.493	565.637	611.261	368.405	44.047	14.2569	0.717918	0.89859	0.925362	67.9395	71.808	69.3263
453010	V. rupestris B38 x 'Horizon'	858.667	661.021	752.207	551.803	599.786	395.447	37.2547	50.8993	0.698507	0.878776	0.92	70.5409	70.496	70.8256
453011	V. rupestris B38 x 'Horizon'	827.07	639.076	759.793	553.342	599.353	374.386	39.9118	50.7334	0.72467	0.841118	0.923232	67.3486	71.1349	66.9274
453012	V. rupestris B38 x 'Horizon'	885.604	653.721	756.348	553.577	602.516	383.685	34.3204	33.7347	0.680345	0.864312	0.918776	70.5291	69.8993	71.3945
453013	V. rupestris B38 x 'Horizon'	914.261	697.034	783.711	562.024	598.258	393.364	50.0592	82.5851	0.654363	0.889402	0.939434	72.7775	74.25	72.3019
453014	V. rupestris B38 x 'Horizon'	881.363	695.89	773.557	585.231	627.921	421.156	33.2011	47.866	0.712443	0.899597	0.932013	73.2208	70.4719	71.6692
453015	V. rupestris B38 x 'Horizon'	896.314	649.676	737.712	556.494	600.443	347.575	50.7813	44.4476	0.669903	0.880664	0.926805	72.6161	73.3529	66.1044
453016	V. rupestris B38 x 'Horizon'	910.471	673.837	775.305	505.068	560.757	339.04	39.9487	36.4211	0.615897	0.869125	0.900691	71.8478	68.9481	67.8689
453017	V. rupestris B38 x 'Horizon'	970.4	707.336	775.382	577.699	619.729	392.425	64.2912	134.005	0.638632	0.912242	0.932179	78.8544	76.4349	74.718
453018	V. rupestris B38 x 'Horizon'	861.481	665.406	740.746	551.069	581.706	383.586	26.3715	34.9689	0.67524	0.898291	0.947332	66.5295	67.5469	69.8
453020	V. rupestris B38 x 'Horizon'	820.868	660.815	749.884	577.849	622.085	416.594	49.454	42.0383	0.757838	0.881223	0.928892	70.1337	74.2289	70.6457
453022	V. rupestris B38 x 'Horizon'	923.712	703.06	791.438	549.098	581.874	350.972	58.1774	71.1247	0.629931	0.888332	0.943671	72.5324	73.3533	72.8218
453023	V. rupestris B38 x 'Horizon'	935.397	690.54	754.368	546.187	580.563	345.433	60.6857	48.1623	0.62066	0.915389	0.940788	72.4519	72.8229	69.7327
453024	V. rupestris B38 x 'Horizon'	882.568	690.746	814.696	557.577	622.604	377.75	61.2849	62.0972	0.705446	0.847857	0.895557	75.2448	79.8426	70.1252
453025	V. rupestris B38 x 'Horizon'	906.431	705.479	802.119	585.773	632.545	396.313	55.7077	96.3168	0.697841	0.87952	0.926058	75.553	77.207	75.0002
453026	V. rupestris B38 x 'Horizon'	876.629	646.59	736.103	556.214	605.3	371.826	43.8714	25.3505	0.690486	0.878396	0.918906	69.5622	72.8236	69.2915
453027	V. rupestris B38 x 'Horizon'	922.228	687.929	760.629	550.319	587.729	355.216	53.5931	58.9874	0.637293	0.904422	0.936348	72.7419	76.0629	74.2431
453028	V. rupestris B38 x 'Horizon'	850.452	639.316	763.757	544.179	597.167	376.011	36.6754	31.6549	0.702175	0.837067	0.911268	69.2641	70.6592	68.9194
453029	V. rupestris B38 x 'Horizon'	861.033	730.793	812.285	600.034	645.07	380.495	74.831	65.1553	0.749182	0.899675	0.930185	76.5185	78.9121	70.3389
453030	V. rupestris B38 x 'Horizon'	877.298	732.437	803.405	598	638.996	384.527	73.1258	69.8405	0.728368	0.911665	0.935844	75.8436	78.0862	70.975
453031	V. rupestris B38 x 'Horizon'	885.902	649.514	750.817	551.269	607.281	390.237	49.5449	16.5455	0.685495	0.865076	0.907766	70.6192	73.6581	68.8011
453032	V. rupestris B38 x 'Horizon'	846.65	688.425	777.053	532.953	568.042	339.682	35.8727	32.3896	0.670929	0.885943	0.938227	69.7799	66.9788	65.7707
453033	V. rupestris B38 x 'Horizon'	905.913	701.544	798.927	559.871	617.931	361.757	82.8529	69.2279	0.682108	0.878107	0.906042	75.064	79.4117	71.8928
453034	V. rupestris B38 x 'Horizon'	894.357	682.799	769.807	553.949	591.271	359.359	53.0284	35.7931	0.661113	0.886975	0.936879	71.6914	71.6202	68.8058
453035	V. rupestris B38 x 'Horizon'	888.716	682.292	746.433	561.721	597.3	340.409	58.9021	34.7267	0.672093	0.914071	0.940433	69.8637	72.1571	67.7501
453037	V. rupestris B38 x 'Horizon'	917.607	643.944	740.393	542.008	593.426	349.675	34.0346	41.0902	0.646711	0.869733	0.913353	70.7463	68.1999	67.307
453038	V. rupestris B38 x 'Horizon'	901.893	659.532	771.1	546.911	599.607	349.988	57.351	33.6657	0.664832	0.855313	0.912115	72.229	72.5963	70.9902
453039	V. rupestris B38 x 'Horizon'	924.365	705.879	781.617	580.69	617.118	385.526	59.5166	95.1987	0.667613	0.903102	0.94097	73.2976	74.5431	73.5676
453040	V. rupestris B38 x 'Horizon'	892.695	705.092	797.55	591.977	645.26	416.725	39.6485	93.0338	0.722823	0.884072	0.917423	75.9583	75.516	74.6976
453042	V. rupestris B38 x 'Horizon'	859.853	654.528	733.774	546.235	583.097	367.634	39.3989	46.0779	0.678136	0.892003	0.936781	70.4641	69.7162	66.5643
453043	V. rupestris B38 x 'Horizon'	911.078	696.407	790.902	544.503	597.155	367.716	49.2226	46.0845	0.655438	0.880523	0.91183	75.0169	73.4804	71.3633
453044	V. rupestris B38 x 'Horizon'	884.178	682.304	774.438	566.516	609.397	361.424	52.3553	28.8902	0.689224	0.881032	0.929633	70.5164	72.6601	67.5159
453046	V. rupestris B38 x 'Horizon'	894.658	654.063	764.377	551.831	605.649	394.087	44.1751	26.2785	0.676961	0.855682	0.91114	71.57	72.4776	70.1517
453047	V. rupestris B38 x 'Horizon'	908.475	681.795	766.629	559.121	606.229	362.174	65.1809	31.3528	0.667304	0.889343	0.922293	72.8585	73.0232	66.214
453048	V. rupestris B38 x 'Horizon'	813.637	635.15	710.272	532.362	579.553	339.036	24.5202	74.6651	0.712299	0.894236	0.918573	64.2079	65.6834	66.6183
453049	V. rupestris B38 x 'Horizon'	918.783	684.495	739.775	561.499	596.048	361.896	49.9688	30.2012	0.648737	0.925274	0.942036	72.2982	70.6447	68.8979
453050	V. rupestris B38 x 'Horizon'	870.814	671.182	743.779	560.971	611.079	375.676	41.2959	25.6201	0.701732	0.902394	0.918002	70.9961	68.3825	69.2121
453052	V. rupestris B38 x 'Horizon'	918.579	678.48	760.013	563.006	607.577	371.145	65.4445	38.1468	0.661431	0.892722	0.926642	74.1746	76.4262	69.631
453053	V. rupestris B38 x 'Horizon'	820.722	643.825	742.484	534.227	594.447	395.325	34.4824	33.9596	0.724298	0.867123	0.898695	65.8126	71.5161	71.5997
453054	V. rupestris B38 x 'Horizon'	818.142	679.862	775.411	559.561	606.409	412.195	30.3326	33.3192	0.741203	0.876776	0.922745	70.8976	70.5172	70.5126
453056	V. rupestris B38 x 'Horizon'	907.5	664.211	757.124	521.411	560.278	326.244	50.6227	23.0545	0.617386	0.877282	0.930631	71.0662	71.389	67.7606
453057	V. rupestris B38 x 'Horizon'	882.634	662.168	755.628	561.67	613.093	368.674	61.4611	33.867	0.694617	0.876314	0.916126	70.5445	76.5658	69.9778
453058	V. rupestris B38 x 'Horizon'	891.421	684.687	765.084	571.215	613.474	369.737	46.9111	43.4223	0.688198	0.894916	0.931116	72.8981	74.0522	69.9613
453059	V. rupestris B38 x 'Horizon'	827.308	676.997	736.283	571.983	615.445	399.086	55.4359	25.8067	0.743913	0.919479	0.92938	69.2916	74.409	70.9408
453060	V. rupestris B38 x 'Horizon'	852.99	683.76	756.489	582.792	622.368	395.981	62.5073	26.0947	0.729631	0.903859	0.936411	70.1191	76.0877	69.2853
453061	V. rupestris B38 x 'Horizon'	892.202	662.603	798.7	560.011	615.174	379.242	50.7948	40.2433	0.689501	0.829602	0.910329	71.7675	73.4071	70.463
453062	V. rupestris B38 x 'Horizon'	835.19	678.415	741.855	540.978	572.865	331.903	52.5338	25.2716	0.68591	0.914485	0.944338	67.4292	70.8903	68.1478
453063	V. rupestris B38 x 'Horizon'	921.365	675.77	781.817	569.715	628.273	394.331	62.5117	88.8457	0.681894	0.864357	0.906795	76.5459	77.21	72.5672
453064	V. rupestris B38 x 'Horizon'	873.253	673.774	737.227	543.279	580.156	357.337	36.2288	35.8917	0.664361	0.91393	0.936436	69.513	71.2166	66.9736
453065	V. rupestris B38 x 'Horizon'	804.04	669.537	762.301	565.572	608.359	398.398	35.6804	49.6987	0.756628	0.87831	0.929667	69.4257	69.4083	66.5907
453067	V. rupestris B38 x 'Horizon'	871.721	688.877	767.102	564.699	594.055	357.105	53.9439	16.4281	0.681474	0.898025	0.950583	72.1018	71.7023	67.2367
453068	V. rupestris B38 x 'Horizon'	871.904	632.013	735.594	522.152	577.236	339.623	46.3923	43.2876	0.66204	0.859187	0.904574	67.5356	71.4759	67.3509
453069	V. rupestris B38 x 'Horizon'	878.633	687.472	765.76	569.81	597.342	373.436	57.6866	42.517	0.679854	0.897764	0.953909	71.1741	75.3235	70.4344
453070	V. rupestris B38 x 'Horizon'	853.379	672.299	764.829	575.102	631.736	411.541	61.9818	40.1745	0.740276	0.879019	0.910353	70.5676	79.4131	72.2331
453071	V. rupestris B38 x 'Horizon'	927.937	642.401	762.083	514.359	582	344.007	41.721	36.5728	0.627198	0.842955	0.883778	72.2151	72.3171	70.3475
453072	V. rupestris B38 x 'Horizon'	954.838	698.631	778.724	543.396	579.524	332.8	62.199	56.9478	0.606934	0.897149	0.93766	75.5261	72.1431	67.9655
453073	V. rupestris B38 x 'Horizon'	859.527	701.132	772.531	589.806	621.165	391.853	40.1126	50.6194	0.722682	0.907577	0.949516	71.1757	70.2147	73.2836
453074	V. rupestris B38 x 'Horizon'	860.033	642.28	760.398	543.655	583.866	339.389	25.5889	32.2249	0.678888	0.844662	0.93113	67.7494	65.5584	67.1219
453075	V. rupestris B38 x 'Horizon'	870.771	664.547	745.031	553.496	592.567	346.485	52.5158	30.5669	0.680509	0.891973	0.934065	68.4797	71.4997	66.4252
453076	V. rupestris B38 x 'Horizon'	816.359	671.479	756.311	574.443	622.347	398.128	47.1642	30.55	0.762344	0.887834	0.923027	70.0265	71.8425	70.7779
453077	V. rupestris B38 x 'Horizon'	855.005	663.112	774.842	561.469	603.717	363.028	35.2476	28.1209	0.706097	0.855804	0.930019	71.3818	67.6063	67.0916
453078	V. rupestris B38 x 'Horizon'	938.928	672.657	729.319	532.408	562.809	335.996	53.7512	36.4409	0.599417	0.922308	0.945983	70.269	72.7606	69.8169
453079	V. rupestris B38 x 'Horizon'	892.15	701.882	782.843	549.283	579.159	324.687	57.3093	29.9564	0.649173	0.89658	0.948415	70.676	73.5027	69.142
453080	V. rupestris B38 x 'Horizon'	933.128	680.914	746.799	551.953	593.159	355.481	61.6354	39.976	0.635667	0.911778	0.930532	73.4614	75.4816	70.1152
453082	V. rupestris B38 x 'Horizon'	887.609	672.908	745.272	524.256	552.957	344.433	39.4552	53.2026	0.622974	0.902903	0.948095	68.5985	70.6134	70.0279
453083	V. rupestris B38 x 'Horizon'	848.368	677.987	788.079	576.799	639.279	410.599	46.2117	31.0164	0.753539	0.860303	0.902265	75.1853	71.0958	68.2144
453084	V. rupestris B38 x 'Horizon'	927.877	681.379	763.332	570.359	612.147	377.507	46.3551	62.0981	0.659729	0.892637	0.931735	72.2285	71.3888	70.8772
453085	V. rupestris B38 x 'Horizon'	866.699	665.568	759.387	545.969	598.174	393.14	26.1513	20.0899	0.690175	0.876454	0.912726	68.1855	68.1861	70.3791
453086	V. rupestris B38 x 'Horizon'	894.87	652.898	738.21	583.38	630.091	426.311	37.1116	54.6323	0.704115	0.884433	0.925866	73.3543	72.7613	70.5267
453087	V. rupestris B38 x 'Horizon'	874.826	709.723	786.733	605.344	651.107	407.539	48.0039	79.2433	0.744271	0.902114	0.929715	72.0192	73.8265	72.9414
453088	V. rupestris B38 x 'Horizon'	837.548	678.455	765.749	558.379	613.007	410.617	30.385	39.6668	0.731907	0.886002	0.910885	71.4965	70.9546	72.956
453089	V. rupestris B38 x 'Horizon'	850.892	688.924	790.148	585.903	625.718	390.984	43.2787	66.5133	0.735367	0.871892	0.93637	73.3008	69.9249	73.083
453090	V. rupestris B38 x 'Horizon'	889.016	696.943	777.313	585.731	624.946	372.778	60.2033	64.579	0.702964	0.896605	0.93725	72.4616	74.2239	71.4814
453091	V. rupestris B38 x 'Horizon'	954.932	734.877	856.839	630.761	685.634	403.901	94.6058	198.763	0.717993	0.85766	0.919967	84.5138	82.0857	75.6515
453092	V. rupestris B38 x 'Horizon'	886.659	676.076	744.934	550.21	582.192	368.048	40.6327	18.7658	0.656613	0.907564	0.945067	70.5354	68.7301	69.0064
453093	V. rupestris B38 x 'Horizon'	924.753	723.622	800.05	591.574	626.99	347.244	58.4733	86.7474	0.678008	0.904471	0.943514	75.4064	72.0043	70.6934
453094	V. rupestris B38 x 'Horizon'	890.752	671.075	730.967	537.011	575.64	352.525	44.1041	21.6512	0.646241	0.918065	0.932894	68.219	71.5179	70.8542
453095	V. rupestris B38 x 'Horizon'	948.244	714.503	795.143	576.254	610.931	351.516	58.827	101.278	0.644276	0.898584	0.94324	73.4402	72.9197	71.417
453097	V. rupestris B38 x 'Horizon'	874.536	676.575	756.607	563.422	600.096	378.28	31.6503	33.4342	0.686187	0.894223	0.938887	70.4214	70.1956	70.702
453098	V. rupestris B38 x 'Horizon'	857.133	681.212	759.103	572.523	623.985	364.076	50.7992	28.6472	0.727992	0.89739	0.917527	71.8645	70.9135	68.2957
453099	V. rupestris B38 x 'Horizon'	875.43	659.066	744.568	573.615	625.678	382.683	47.3125	45.3333	0.714709	0.885166	0.91679	70.0914	72.3768	72.1222
453100	V. rupestris B38 x 'Horizon'	952.179	700.484	806.775	590.307	638.888	389.12	82.8995	133.813	0.670974	0.868252	0.923961	79.9865	84.1785	73.7791
453106	V. rupestris B38 x 'Horizon'	932.914	691.145	779.619	557.657	603.168	373.462	53.9274	68.0572	0.646543	0.886516	0.924546	73.2272	75.0638	70.7943
453107	V. rupestris B38 x 'Horizon'	854.691	662.516	729.82	547.44	578.569	348.46	36.1885	41.3628	0.676934	0.907779	0.946197	67.4166	69.7056	67.2217
453108	V. rupestris B38 x 'Horizon'	783.87	640.051	689.265	578.666	613.365	384.485	26.2873	76.7057	0.782483	0.9286	0.943429	65.6018	69.0295	67.2333
453109	V. rupestris B38 x 'Horizon'	883.517	653.766	719.542	557.408	602.747	390.659	29.3786	28.9393	0.682213	0.908585	0.924781	69.594	68.482	67.9653
453110	V. rupestris B38 x 'Horizon'	939.162	688.356	774.458	581.076	622.186	394.346	54.1584	87.1865	0.662491	0.888823	0.933927	78.1634	76.4892	71.8194
454002	V. rupestris B38 x 'Horizon'	809.637	671.228	739.849	563.296	606.125	387.973	32.8986	41.5731	0.748638	0.90725	0.92934	68.8216	67.6733	67.1147
454004	V. rupestris B38 x 'Horizon'	879.395	688.514	746.102	564.483	594.617	354.114	33.5613	29.9623	0.676166	0.922816	0.949323	67.8212	70.808	70.6392
454005	V. rupestris B38 x 'Horizon'	903.531	634.272	730.502	517.983	569.155	353.056	36.221	31.5185	0.629923	0.868269	0.910091	67.5109	70.3295	68.886
454006	V. rupestris B38 x 'Horizon'	842.086	722.69	805.337	614.661	669.318	408.095	62.2453	78.2765	0.794833	0.897375	0.918339	75.4192	79.0537	72.3281
454007	V. rupestris B38 x 'Horizon'	910.267	721.172	803.283	575.197	598.396	361.45	55.6681	91.7349	0.657385	0.897781	0.961231	77.9427	75.2026	75.2643
454008	V. rupestris B38 x 'Horizon'	936.954	688.023	758.95	552.422	582.567	352.451	51.1111	70.9866	0.621767	0.906546	0.948256	70.6246	72.8169	73.3437
454009	V. rupestris B38 x 'Horizon'	804.792	678.131	769.416	567.963	615.888	379.962	40.6731	34.2618	0.765276	0.881359	0.922186	69.776	68.6923	66.1769
454010	V. rupestris B38 x 'Horizon'	871.339	683.251	768.158	543.396	581.383	343.391	46.9454	9.75881	0.667229	0.889468	0.934662	69.9893	71.153	68.8155
454011	V. rupestris B38 x 'Horizon'	904.529	694.223	772.946	580.84	619.905	358.773	65.8018	63.1199	0.685335	0.898152	0.936982	72.1339	74.2861	70.5969
454012	V. rupestris B38 x 'Horizon'	889.201	678.956	785.372	563.421	609.734	382.096	39.9264	33.4392	0.68571	0.864502	0.924043	73.1356	70.6527	69.4258
454013	V. rupestris B38 x 'Horizon'	938.591	714.065	799.863	583.539	623.639	398.13	57.2353	141.991	0.664442	0.892734	0.9357	76.6109	74.5821	76.1094
454015	V. rupestris B38 x 'Horizon'	754.651	626.725	708.84	549.731	589.938	377.105	23.6215	89.183	0.781736	0.884155	0.931846	61.9419	69.4781	69.2793
454017	V. rupestris B38 x 'Horizon'	955.731	638.949	775.683	513.869	591.078	304.4	76.1419	21.4343	0.618457	0.823724	0.869375	71.6061	74.6018	64.5057
454018	V. rupestris B38 x 'Horizon'	884.795	703.225	789.103	580.92	627.972	381.118	52.6452	49.5564	0.709737	0.89117	0.925074	74.1626	72.7042	69.466
454019	V. rupestris B38 x 'Horizon'	878.776	678.818	759.654	568.237	619.836	384.304	46.6747	41.283	0.70534	0.893588	0.916754	69.5698	73.9828	70.9522
454021	V. rupestris B38 x 'Horizon'	836.359	669.403	730.195	545.675	574.908	332.951	25.635	49.5468	0.687393	0.916745	0.949153	66.372	65.4026	65.9992
454022	V. rupestris B38 x 'Horizon'	878.366	689.931	753.242	553.705	578.449	339.405	36.736	54.7285	0.658551	0.915948	0.957225	69.1643	70.3366	69.9384
454023	V. rupestris B38 x 'Horizon'	858.105	669.838	749.539	562.501	606.442	378.079	38.5734	25.4017	0.706723	0.893666	0.927542	70.1488	70.1314	66.6518
454024	V. rupestris B38 x 'Horizon'	835.746	686.613	770.65	563.729	608.659	398.71	43.8038	53.531	0.728283	0.890953	0.926181	71.1612	75.4222	70.8207
454025	V. rupestris B38 x 'Horizon'	921.649	670.347	741.146	536.208	571.353	369.421	44.4407	37.6887	0.619924	0.904474	0.938489	73.2659	70.3377	70.7615
454027	V. rupestris B38 x 'Horizon'	954.475	697.436	781.326	570.978	619.51	396.45	50.8259	100.859	0.649058	0.892631	0.92166	79.1927	77.9831	74.2845
454028	V. rupestris B38 x 'Horizon'	861.276	664.481	766.297	523.778	566.293	335.26	42.2003	39.904	0.657505	0.867132	0.924924	69.1435	69.5338	66.2398
454029	V. rupestris B38 x 'Horizon'	861.423	735.766	810.813	586.894	631.674	417.829	51.0909	88.2587	0.733292	0.907442	0.929109	76.7869	74.2853	73.6692
454030	V. rupestris B38 x 'Horizon'	912.022	652.528	738.937	513.496	560.646	337.959	33.4511	12.7894	0.614729	0.883063	0.915901	68.1455	67.257	67.3417
454032	V. rupestris B38 x 'Horizon'	901.222	703.036	799.107	570.238	622.216	368.354	54.3797	54.0668	0.690414	0.879777	0.916463	76.0888	72.8848	69.2004
454033	V. rupestris B38 x 'Horizon'	896.763	662.626	743.959	521.898	562.43	341.427	45.5096	16.9309	0.627178	0.890676	0.927934	70.8105	68.5402	67.1092
454034	V. rupestris B38 x 'Horizon'	824.115	685.68	759.911	580.91	619.173	350.864	63.5271	34.7007	0.751318	0.902316	0.938204	68.4408	75.9562	70.2062
454040	'Chardonnay' x V. cinerea B9	947.555	371.217	798.039	348.186	528.002	297.639	22.8358	42.1118	0.557225	0.465161	0.659441	66.9545	65.4542	66.8189
454041	'Chardonnay' x V. cinerea B9	938.478	501.26	764.319	479.313	492.406	302.102	27.9696	52.0175	0.524686	0.655825	0.973409	65.879	66.3427	66.0522
454042	'Chardonnay' x V. cinerea B9	989.456	446.987	797.187	408.195	542.867	294.436	45.5329	14.6269	0.548652	0.560705	0.751925	70.0721	69.922	67.4468
454043	'Chardonnay' x V. cinerea B9	937.028	552.384	786.146	492.085	526.083	305.167	36.3768	23.8677	0.561437	0.702648	0.935375	69.6877	68.5066	67.899
454044	'Chardonnay' x V. cinerea B9	958.65	429.591	839.26	420.747	604.634	341.776	49.5322	52.84	0.630713	0.511869	0.695872	74.8956	70.8437	70.4693
454045	'Chardonnay' x V. cinerea B9	948.71	640.14	814.007	500.526	522.793	313.474	47.2469	33.7293	0.551056	0.786406	0.957407	73.7332	70.7214	70.3773
454047	'Chardonnay' x V. cinerea B9	979.597	580.129	761.87	477.189	527.27	316.894	38.4483	19.8064	0.538252	0.761454	0.90502	70.7388	69.446	70.1041
454048	'Chardonnay' x V. cinerea B9	950.728	550.676	809.791	456.484	552.31	328.022	37.196	26.987	0.580934	0.680022	0.826499	70.942	69.17	71.9854
454049	'Chardonnay' x V. cinerea B9	950.541	612.774	782.822	501.274	537.177	313.365	36.2119	17.6499	0.565128	0.782776	0.933164	70.5759	68.287	68.4305
454050	'Chardonnay' x V. cinerea B9	978.918	583.383	769.69	497.542	519.289	304.521	43.3687	39.2077	0.530472	0.757945	0.958121	67.4476	71.5423	70.6571
454051	'Chardonnay' x V. cinerea B9	930.707	612.039	755.418	510.652	525.42	316.175	30.2047	27.5724	0.564538	0.810198	0.971894	68.2357	66.5686	67.5703
454052	'Chardonnay' x V. cinerea B9	970.397	473.925	805.862	413.889	526.014	293.394	50.0751	21.6288	0.542061	0.588097	0.78684	70.3438	70.5553	66.7279
454053	'Chardonnay' x V. cinerea B9	903.134	569.015	767.641	504.457	527.497	360.467	23.6083	43.4122	0.584074	0.741252	0.956323	66.6585	69.2286	69.4406
454054	'Chardonnay' x V. cinerea B9	994.587	458.601	771.655	442.833	518.526	301.24	48.9101	52.0089	0.521348	0.594308	0.854023	69.8632	70.693	70.7293
454055	'Chardonnay' x V. cinerea B9	953.518	524.864	793.012	461.846	524.837	301.768	45.7693	30.4116	0.550421	0.661862	0.879981	70.2465	69.1768	67.5017
454056	'Chardonnay' x V. cinerea B9	924.45	620.279	733.381	493.908	509.408	306.221	27.311	44.5662	0.551039	0.84578	0.969571	67.1095	65.5158	66.5021
454057	'Chardonnay' x V. cinerea B9	964.973	678.335	799.353	528.193	542.362	310.256	44.4942	45.2931	0.562049	0.848605	0.973876	75.1053	70.2294	69.0934
454058	'Chardonnay' x V. cinerea B9	987.185	599.455	793.848	482.582	516.717	293.785	49.6565	46.595	0.523425	0.755125	0.933938	72.2978	72.0188	71.306
454059	'Chardonnay' x V. cinerea B9	962.931	493.996	761.835	470.596	506.901	313.263	32.6828	43.782	0.526415	0.648429	0.928378	68.2108	68.0768	66.4365
454060	'Chardonnay' x V. cinerea B9	950.808	589.749	758.088	500.687	519.388	314.885	27.1373	20.6921	0.546259	0.777943	0.963995	67.3191	67.751	68.1742
454062	'Chardonnay' x V. cinerea B9	931.328	648.11	777.925	536.172	563.491	316.134	48.1863	26.8715	0.60504	0.833127	0.951519	71.0976	70.1614	69.5179
454063	'Chardonnay' x V. cinerea B9	956.657	585.541	737.335	474.872	491.191	296.351	37.9052	40.0079	0.513445	0.794131	0.966778	67.7797	69.8311	68.4939
454064	'Chardonnay' x V. cinerea B9	955.326	587.463	747.872	473.405	488.591	298.017	23.1633	41.5061	0.511439	0.785514	0.968919	67.1476	64.9085	67.6529
454065	'Chardonnay' x V. cinerea B9	921.801	502.713	740.571	456.275	504.934	324.789	22.6659	58.9828	0.547769	0.678818	0.903634	64.7236	65.1934	68.8048
454066	'Chardonnay' x V. cinerea B9	957.498	626.527	771.085	493.207	515.74	315.029	36.6696	41.0008	0.538633	0.812527	0.95631	69.4044	68.9884	70.2916
454067	'Chardonnay' x V. cinerea B9	938.653	617.345	771.317	481.087	505.878	308.519	35.7603	27.8562	0.538941	0.800377	0.950994	68.3855	68.3726	70.7558
454068	'Chardonnay' x V. cinerea B9	970.91	627.564	778.974	509.598	536.108	313.26	41.2059	45.6654	0.55217	0.805629	0.950551	71.9089	71.1963	70.7599
454069	'Chardonnay' x V. cinerea B9	938.487	570.741	779.253	489.393	522.477	314.678	33.4137	27.9901	0.556723	0.73242	0.936677	69.1881	68.5929	67.186
454070	'Chardonnay' x V. cinerea B9	953.3	596.98	771.135	495.388	535.681	323.797	35.2842	54.1745	0.561923	0.774157	0.924781	68.4036	69.5331	70.5002
454071	'Chardonnay' x V. cinerea B9	967.63	623.457	760.629	490.855	508.3	301.683	38.4894	32.3164	0.525304	0.819661	0.96568	69.6638	71.1949	72.0195
454072	'Chardonnay' x V. cinerea B9	936.012	655.178	769.761	500.454	525.563	317.863	37.4853	28.5114	0.561492	0.851145	0.952224	72.037	69.4128	70.269
454073	'Chardonnay' x V. cinerea B9	950.57	613.669	769.639	495.578	525.006	311.757	33.0748	23.137	0.552307	0.797346	0.943947	68.7771	68.8419	68.6268
454074	'Chardonnay' x V. cinerea B9	933.749	584.083	791.186	497.128	524.929	316.531	35.0862	12.8385	0.562174	0.738237	0.947038	70.4455	68.0516	70.9814
454075	'Chardonnay' x V. cinerea B9	983.386	477.748	834.638	448.44	516.434	290.467	52.5352	25.0384	0.525159	0.572402	0.868339	75.0543	73.0481	68.9967
454077	'Chardonnay' x V. cinerea B9	926.029	596.574	786.133	491.104	545.372	288.287	46.2255	26.3217	0.588936	0.758872	0.900493	68.4929	71.2578	70.3329
454078	'Chardonnay' x V. cinerea B9	962.568	582.751	762.708	499.588	520.981	317.63	39.0216	37.0568	0.54124	0.764055	0.958938	70.4639	68.2494	72.844
454079	'Chardonnay' x V. cinerea B9	1001.71	481.28	810.584	513.666	540.122	313.125	58.8233	73.0692	0.5392	0.593745	0.951018	74.17	73.642	73.0871
454080	'Chardonnay' x V. cinerea B9	976.958	588.007	796.287	500.087	530.049	292.853	47.4483	40.7892	0.54255	0.738436	0.943474	71.6182	70.1879	70.5555
454081	'Chardonnay' x V. cinerea B9	979.11	642.246	760.579	508.792	524.025	319.705	37.2049	23.6879	0.535205	0.844417	0.970931	71.1511	70.1546	68.9194
454082	'Chardonnay' x V. cinerea B9	931.456	614.284	784.842	510.9	547.448	320.64	45.7712	11.9188	0.587733	0.782685	0.93324	71.8013	70.6121	69.3116
454083	'Chardonnay' x V. cinerea B9	975.452	523.221	800.141	457.046	536.046	328.081	38.7816	22.1296	0.549536	0.653911	0.852624	72.3058	68.3009	68.9244
454084	'Chardonnay' x V. cinerea B9	963.405	635.644	776.375	506.004	529.738	318.931	38.2552	35.7378	0.54986	0.818733	0.955198	72.071	67.6719	71.1252
454085	'Chardonnay' x V. cinerea B9	985.382	639.688	792.345	495.118	517.932	292.573	49.4356	49.3474	0.525616	0.807336	0.955952	72.0593	71.1965	70.6858
454086	'Chardonnay' x V. cinerea B9	1005.94	579.499	765.048	492.463	517.71	275.011	52.3453	47.3584	0.51465	0.757468	0.951234	70.3477	70.4443	70.1791
454087	'Chardonnay' x V. cinerea B9	946.704	450.119	831.858	455.233	576.38	333.935	36.0886	19.1718	0.608828	0.541101	0.789814	70.1807	69.0653	67.9
454088	'Chardonnay' x V. cinerea B9	963.399	599.362	758.722	482.546	514.584	312.205	27.7175	27.8081	0.534134	0.789962	0.93774	68.4752	66.3407	68.2872
454090	'Chardonnay' x V. cinerea B9	957.303	426.507	767.083	450.579	495.229	301.901	23.8682	47.1472	0.517317	0.556011	0.909839	64.7904	67.9742	66.0345
454092	'Chardonnay' x V. cinerea B9	978.829	443.373	766.898	470.17	518.092	314.132	32.2781	19.872	0.529298	0.578138	0.907503	68.6576	66.6462	69.0568
454093	'Chardonnay' x V. cinerea B9	941.211	557.973	752.207	484.486	511.195	325.568	36.3541	50.5855	0.543124	0.741781	0.947753	67.9949	69.6227	69.5399
454094	'Chardonnay' x V. cinerea B9	921.388	614.415	763.84	507.603	529.065	307.861	32.4371	10.3369	0.574204	0.804376	0.959433	68.5484	66.8474	70.1322
454095	'Chardonnay' x V. cinerea B9	852.024	633.902	747.267	506.115	530.099	340.804	21.9839	59.303	0.622165	0.848293	0.954756	66.8217	65.0355	69.3771
454096	'Chardonnay' x V. cinerea B9	963.643	587.281	766.09	468.305	495.081	294.724	33.9998	24.7084	0.51376	0.766595	0.945915	69.8379	66.9884	67.4416
454097	'Chardonnay' x V. cinerea B9	975.859	581.164	737.697	466.374	491.583	283.895	37.4361	26.1639	0.503744	0.787809	0.94872	67.7066	67.1901	68.1241
454098	'Chardonnay' x V. cinerea B9	963.921	641.926	749.358	499.111	509.679	315.829	32.0602	25.6895	0.528756	0.856634	0.979265	70.0598	67.977	68.8791
454099	'Chardonnay' x V. cinerea B9	955.749	671.654	788.908	519.716	523.249	296.342	52.166	50.9806	0.547476	0.851372	0.993248	74.7346	70.9056	73.0866
454100	'Chardonnay' x V. cinerea B9	982.459	586.584	772.422	488.155	500.691	315.782	41.8881	29.0672	0.50963	0.759409	0.974964	72.5513	68.792	69.796
454101	'Chardonnay' x V. cinerea B9	1001.42	616.105	781.201	509.134	534.849	308.549	42.5329	67.9228	0.534091	0.788664	0.95192	73.3409	69.8295	73.1896
454102	'Chardonnay' x V. cinerea B9	976.908	578.677	783.04	494.891	538.796	318.363	35.4718	11.6158	0.551532	0.739014	0.918511	73.2757	67.6703	68.8711
454103	'Chardonnay' x V. cinerea B9	926.577	647.529	766.882	490.365	509.825	306.451	31.9937	38.3139	0.550224	0.844366	0.96183	71.4324	64.9327	66.7256
454104	'Chardonnay' x V. cinerea B9	974.541	619.502	737.814	466.687	469.672	278.159	41.6218	27.7578	0.481942	0.839646	0.993645	69.2047	69.395	69.2789
454105	'Chardonnay' x V. cinerea B9	936.412	614.118	756.769	493.816	514.61	312.021	33.7805	40.1195	0.549555	0.811499	0.959593	69.6703	66.2931	68.6226
454107	'Chardonnay' x V. cinerea B9	986.358	583.074	780.819	486.325	517.196	307.424	37.8378	29.8735	0.524349	0.746746	0.940311	72.8334	67.955	69.8011
454108	'Chardonnay' x V. cinerea B9	972.907	599.417	749.772	492.542	508.291	299.584	41.6895	19.7956	0.522446	0.799466	0.969015	70.2617	68.7747	70.7365
454109	'Chardonnay' x V. cinerea B9	999.88	519.318	768.178	436.072	499.628	303.934	40.132	15.9846	0.499688	0.676038	0.872792	71.2765	67.3494	68.3197
454110	'Chardonnay' x V. cinerea B9	970.637	568.713	790.253	478.428	540.866	320.267	47.8411	51.0181	0.557228	0.71966	0.884559	71.357	71.0809	69.3994
455001	'Chardonnay' x V. cinerea B9	936.801	601.969	758.769	496.538	525.809	323.051	27.2911	22.2927	0.561282	0.79335	0.944332	66.4881	68.1913	68.6539
455002	'Chardonnay' x V. cinerea B9	973.221	585.776	774.82	480.174	501.734	298.623	27.1672	13.6741	0.51554	0.756016	0.957028	69.1197	65.7415	68.6467
455003	'Chardonnay' x V. cinerea B9	978.486	625.739	755.339	499.235	521.516	305.058	42.8474	38.9803	0.532982	0.828421	0.957277	69.3247	69.5716	69.9038
455004	'Chardonnay' x V. cinerea B9	983.408	662.554	775.739	506.566	527.773	332.057	36.1252	70.054	0.536677	0.854095	0.959818	73.223	68.9199	73.4336
455005	'Chardonnay' x V. cinerea B9	952.518	576.976	796.14	494.844	531.358	316.525	37.9681	21.3946	0.557845	0.724717	0.931283	71.0582	68.6652	68.1921
455006	'Chardonnay' x V. cinerea B9	937.237	548.596	790.005	497.144	539.053	330.619	24.8486	19.6597	0.575151	0.694421	0.922253	66.8412	67.8804	72.324
455012	'Chardonnay' x V. cinerea B9	976.453	583.263	710.515	433.316	457.846	278.156	27.1209	54.5002	0.468887	0.820901	0.946423	67.7215	64.3266	64.5182
455013	'Chardonnay' x V. cinerea B9	982.523	610.589	774.94	490.796	527.669	316.759	37.406	41.1417	0.537055	0.787918	0.930121	72.3548	68.0474	69.2745
455014	'Chardonnay' x V. cinerea B9	1005.45	607.945	822.215	485.151	538.89	306.645	59.7488	75.4353	0.53597	0.739398	0.900278	76.1878	72.8789	70.1889
455015	'Chardonnay' x V. cinerea B9	970.987	655.773	803.082	530.843	543.117	319.709	53.5206	88.4313	0.559345	0.81657	0.977402	75.0822	70.9412	70.9229
455016	'Chardonnay' x V. cinerea B9	941.962	493.649	812.234	497.951	539.747	348.87	39.6477	34.9112	0.573003	0.607767	0.922564	70.9979	71.1254	73.2807
455017	'Chardonnay' x V. cinerea B9	942.417	639.682	803.562	513.047	522.31	302.333	31.6465	30.5474	0.554223	0.796059	0.982267	70.4636	66.6995	71.0325
455018	'Chardonnay' x V. cinerea B9	960.621	581.935	782.115	479.685	500.923	306.65	27.1999	41.6474	0.521458	0.744054	0.957602	69.1434	67.4571	65.8416
455019	'Chardonnay' x V. cinerea B9	982.29	476.211	760.914	408.817	509.339	317.594	41.0825	22.2148	0.518522	0.62584	0.802641	69.5281	69.7025	70.1684
455020	'Chardonnay' x V. cinerea B9	956.92	503.892	772.674	444.011	501.65	293.163	38.5274	44.9049	0.524234	0.652141	0.885102	69.2385	67.504	65.4627
455021	'Chardonnay' x V. cinerea B9	1008.44	606.978	787.856	482.356	504.278	297.964	47.7539	55.8993	0.500059	0.770417	0.956528	73.0771	70.793	70.1165
455022	'Chardonnay' x V. cinerea B9	972.215	611.41	803.93	480.755	507.627	303.55	59.4255	69.5671	0.522134	0.760526	0.947064	72.0534	72.7735	71.3253
455023	'Chardonnay' x V. cinerea B9	973.697	479.515	785.758	458.916	518.024	310.298	33.3902	25.0915	0.532018	0.610257	0.885897	69.4217	67.5275	69.7105
455024	'Chardonnay' x V. cinerea B9	955.833	568.534	756.744	434.214	480.729	296.43	32.4944	23.1483	0.502942	0.75129	0.903241	67.4745	66.2767	68.7279
455025	'Chardonnay' x V. cinerea B9	973.487	598.113	783.655	487.384	545.706	342.345	35.7493	49.3503	0.560568	0.763235	0.893126	71.731	68.8881	70.4094
455028	'Chardonnay' x V. cinerea B9	961.263	629.704	756.728	497.837	516.612	301.518	37.5735	25.2754	0.537431	0.832141	0.963657	69.8081	67.1983	67.8835
455029	'Chardonnay' x V. cinerea B9	940.034	632.396	749.354	499.031	519.054	308.449	33.789	25.0413	0.552165	0.843921	0.961425	68.0781	67.4881	67.3108
455030	'Chardonnay' x V. cinerea B9	966.684	522.304	733.237	492.048	513.381	312.786	29.8088	35.884	0.531075	0.712326	0.958446	67.5475	67.0301	66.7627
455031	'Chardonnay' x V. cinerea B9	956.706	571.784	765.737	468.297	498.778	306.224	36.4098	39.5946	0.521349	0.746711	0.938889	69.1798	70.365	67.3706
455032	'Chardonnay' x V. cinerea B9	981.663	602.814	805.033	460.96	505.214	295.446	43.0821	64.0922	0.514652	0.748806	0.912405	71.5848	69.0514	69.752
455033	'Chardonnay' x V. cinerea B9	927.806	598.256	776.454	475.424	512.788	314.313	32.5647	30.8853	0.552688	0.770498	0.927136	70.9191	67.0626	69.1814
455034	'Chardonnay' x V. cinerea B9	961.745	510.331	796.942	431.548	524.231	303.093	35.9325	18.8943	0.545083	0.640361	0.823204	70.3341	68.625	67.1588
455035	'Chardonnay' x V. cinerea B9	974.457	660.052	811.999	544.84	560.42	318.012	55.5844	74.4755	0.57511	0.812873	0.972199	75.12	72.941	71.3897
455036	'Chardonnay' x V. cinerea B9	973.168	463.31	802.879	421.652	539.256	301.969	42.9462	31.7364	0.554124	0.57706	0.781915	71.2227	70.1909	70.3996
455037	'Chardonnay' x V. cinerea B9	990.668	424.38	788.541	354.827	513.187	299.468	44.0622	14.0981	0.518022	0.538183	0.691418	69.5512	69.0889	68.4494
455038	'Chardonnay' x V. cinerea B9	931.237	629.011	785.393	518.853	529.373	322.325	38.7844	28.5125	0.568462	0.800887	0.980129	70.4977	69.5223	71.3072
455039	'Chardonnay' x V. cinerea B9	971.971	653.907	753.434	490.695	503.958	304.169	50.1112	20.3573	0.518491	0.867902	0.973683	72.6824	72.6787	69.1599
455040	'Chardonnay' x V. cinerea B9	968.677	523.194	805.687	470.248	564.516	324.789	48.1377	28.1117	0.582771	0.649376	0.833011	73.0379	70.2131	67.9254
455042	'Chardonnay' x V. cinerea B9	940.11	586.93	760.206	485.608	503.253	298.172	38.0021	21.4408	0.535313	0.772068	0.964938	68.4166	69.2294	67.9021
455043	'Chardonnay' x V. cinerea B9	947.364	603.601	776.938	487.87	512.383	303.397	44.3969	32.706	0.540852	0.776897	0.952159	69.8708	70.299	68.0764
455044	'Chardonnay' x V. cinerea B9	968.908	613.884	761.779	478.311	494.843	299.435	42.5363	30.6983	0.510722	0.805856	0.966593	71.1491	67.8524	67.7112
455045	'Chardonnay' x V. cinerea B9	975.107	656.606	789.196	504.982	511.995	306.347	43.6124	37.2093	0.525065	0.831993	0.986304	73.8092	70.4382	69.867
455046	'Chardonnay' x V. cinerea B9	960.439	672.738	778.162	537.3	548.619	322.157	46.8015	64.3726	0.571218	0.864522	0.979368	73.4124	71.32	74.1183
455047	'Chardonnay' x V. cinerea B9	972.753	593.991	780.637	451.36	478.387	300.376	40.9927	20.5678	0.491787	0.760905	0.943504	72.299	68.7548	68.1036
455048	'Chardonnay' x V. cinerea B9	961.31	524.367	770.021	474.981	504.929	284.937	47.8647	25.7862	0.525251	0.680977	0.94069	68.063	69.4281	69.7954
455049	'Chardonnay' x V. cinerea B9	986.702	539.749	791.946	497.177	531.37	316.399	44.9045	30.2723	0.538532	0.681548	0.935651	73.2419	69.511	70.1047
455050	'Chardonnay' x V. cinerea B9	994.996	480.923	751.083	426.611	499.433	283.948	45.9297	32.3955	0.501945	0.640307	0.85419	69.287	68.7939	69.4226
455051	'Chardonnay' x V. cinerea B9	976.621	568.564	751.343	458.203	488.993	289.907	38.6463	25.9059	0.500699	0.75673	0.937034	67.6678	69.2712	66.8597
455052	'Chardonnay' x V. cinerea B9	1020.18	496.687	798.348	481.649	533.191	297.631	62.1279	65.4782	0.522647	0.622144	0.903333	74.106	74.9076	70.578
455053	'Chardonnay' x V. cinerea B9	937.94	610.082	770.928	499.361	533.418	331.496	45.1717	13.6883	0.568712	0.79136	0.936154	70.666	72.2075	70.3154
455054	'Chardonnay' x V. cinerea B9	972.467	614.075	775.581	465.377	483.374	279.185	45.9709	13.8252	0.497059	0.791761	0.962769	71.0584	71.2307	68.6285
455055	'Chardonnay' x V. cinerea B9	1005.83	615.66	740.304	475.859	490.413	299.901	50.6363	29.4844	0.487572	0.831631	0.970323	71.4005	71.8092	68.0839
455057	'Chardonnay' x V. cinerea B9	957.914	639.257	783.482	501.197	515.47	319.034	45.209	39.5373	0.538117	0.815919	0.97231	74.51	68.3601	68.9918
455058	'Chardonnay' x V. cinerea B9	993.815	530.063	769.175	451.348	487.684	277.447	49.1078	20.2729	0.490719	0.689131	0.925493	69.8751	70.0453	66.8462
455059	'Chardonnay' x V. cinerea B9	1001.79	455.943	830.622	415.485	573.416	313.276	52.6199	54.4967	0.57239	0.548917	0.724579	75.4711	72.5492	69.5733
455060	'Chardonnay' x V. cinerea B9	995.356	621.997	784.857	475.353	495.566	293.679	34.9872	41.8231	0.497878	0.792497	0.959213	72.9122	68.242	71.5463
455061	'Chardonnay' x V. cinerea B9	925.508	524.401	778.785	454.273	512.555	309.75	30.3348	40.1438	0.553809	0.673359	0.886291	69.0913	65.0374	68.2825
455062	'Chardonnay' x V. cinerea B9	966.28	627.673	776.815	510.191	528.03	314.743	39.5623	31.7859	0.546457	0.808009	0.966215	72.3003	67.8149	69.9805
455063	'Chardonnay' x V. cinerea B9	1013.63	641.217	811.972	547.02	559.759	318.775	65.0317	125.926	0.552233	0.789704	0.977242	74.9231	75.3642	74.5259
455064	'Chardonnay' x V. cinerea B9	966.365	648.865	786.755	507.88	525.491	315.315	45.2394	51.6839	0.543781	0.824736	0.966488	73.1947	70.6907	72.1212
455065	'Chardonnay' x V. cinerea B9	924.055	645.634	784.323	521.692	546.468	343.781	41.6924	37.8453	0.591381	0.823173	0.954662	71.5179	69.6467	72.8023
455066	'Chardonnay' x V. cinerea B9	911.84	663.607	775.468	501.74	516.841	330.665	36.5456	31.0837	0.566812	0.85575	0.970782	72.6724	68.6533	70.0352
455067	'Chardonnay' x V. cinerea B9	966.544	630.917	806.936	478.6	518.489	297.259	44.2062	55.7963	0.536436	0.781868	0.923068	71.4925	69.5959	73.0838
455068	'Chardonnay' x V. cinerea B9	977.95	414.705	790.979	403.183	533.267	343.321	32.1125	22.8242	0.545291	0.524294	0.756061	71.6551	68.0861	68.2174
455069	'Chardonnay' x V. cinerea B9	978.299	576.122	747.126	457.756	490.35	301.088	27.0039	21.1643	0.501227	0.771116	0.93353	68.7968	65.0464	68.264
455070	'Chardonnay' x V. cinerea B9	977.495	571.07	800.447	467.419	519.8	315.759	40.8119	35.7944	0.531768	0.713439	0.899228	74.0231	68.1278	69.0202
455072	'Chardonnay' x V. cinerea B9	994.696	464.483	785.928	472.632	514.819	286.775	38.7554	21.6507	0.517564	0.591	0.918055	70.463	68.0814	68.2049
455073	'Chardonnay' x V. cinerea B9	952.465	656.639	791.096	523.725	545.138	323.841	39.9462	62.0703	0.572345	0.830037	0.96072	72.2437	70.3795	73.5692
455074	'Chardonnay' x V. cinerea B9	972.638	639.592	779.925	503.259	529.507	296.01	49.1594	41.811	0.544403	0.820069	0.950429	73.1121	69.8641	69.6789
455075	'Chardonnay' x V. cinerea B9	965.557	549.007	758.111	463.918	516.26	319.597	32.1683	23.5269	0.534676	0.724177	0.898612	70.7204	67.0771	67.6136
455077	'Chardonnay' x V. cinerea B9	957.971	553.689	772.708	482.663	522.942	311.124	31.6687	33.265	0.545885	0.716557	0.922977	68.9885	66.917	69.0939
455078	'Chardonnay' x V. cinerea B9	937.988	580.08	761.407	489.086	516.902	306.93	35.3691	46.2036	0.551076	0.761853	0.946186	68.4388	67.3904	69.5688
455079	'Chardonnay' x V. cinerea B9	988.537	634.279	787.792	501.238	519.924	278.869	55.2598	50.5285	0.525953	0.805135	0.96406	72.5092	69.8381	68.8902
455080	'Chardonnay' x V. cinerea B9	960.997	641.977	765.699	495.309	517.437	300.439	39.2981	28.779	0.538438	0.838419	0.957236	72.0497	68.5263	70.5135
455081	'Chardonnay' x V. cinerea B9	953.978	566.822	760.794	460.03	514.438	327.963	22.6508	27.6668	0.539255	0.74504	0.894239	69.8396	64.5477	68.8938
455082	'Chardonnay' x V. cinerea B9	972.489	687.073	798.232	534.938	553.661	341.389	42.0831	101.931	0.569323	0.860744	0.966184	75.4614	70.656	75.2746
455083	'Chardonnay' x V. cinerea B9	987.961	640.498	759.507	503.393	525.489	317.066	38.0362	41.7626	0.531893	0.843308	0.957952	73.4022	69.2355	71.2421
455084	'Chardonnay' x V. cinerea B9	987.265	577.662	809.323	508.312	528.953	308.663	47.1493	42.9392	0.535776	0.713759	0.960978	74.721	70.0933	69.0201
455087	'Chardonnay' x V. cinerea B9	944.344	620.887	783.949	491.714	508.669	313.153	33.0475	25.6769	0.538649	0.791999	0.966668	71.224	67.3408	69.6397
455088	'Chardonnay' x V. cinerea B9	914.174	599.355	749.335	488.518	526.496	349.052	21.5469	21.8334	0.575925	0.799849	0.927867	67.7303	64.9957	72.1175
455089	'Chardonnay' x V. cinerea B9	995.017	542.915	820.503	465.083	513.434	275.374	51.289	40.9755	0.516005	0.661686	0.905828	74.2319	69.5208	69.2401
455090	'Chardonnay' x V. cinerea B9	958.191	536.347	766.701	453.453	486.872	283.101	27.8453	28.4536	0.508116	0.699552	0.931361	67.6921	65.8773	67.6979
455091	'Chardonnay' x V. cinerea B9	988.897	516.334	780.562	470.673	511.914	265.745	40.8992	34.7073	0.517662	0.66149	0.919438	71.3313	68.3223	65.7479
455092	'Chardonnay' x V. cinerea B9	1011.06	633.197	785.588	500.562	537.468	315.767	49.9949	85.5354	0.53159	0.806017	0.931334	75.9167	71.0523	73.1665
455093	'Chardonnay' x V. cinerea B9	982.737	649.687	784.773	502.73	521.117	292.014	61.1276	69.8725	0.530271	0.827866	0.964716	74.4937	72.5267	73.0432
455094	'Chardonnay' x V. cinerea B9	962.29	610.235	740.692	476.749	488.66	301.841	31.9947	27.6757	0.50781	0.823872	0.975626	70.3879	68.1091	67.2376
455095	'Chardonnay' x V. cinerea B9	942.777	502.803	795.491	465.813	527.333	317.99	38.5443	13.3169	0.559341	0.632066	0.883336	69.7115	68.5498	70.4327
455096	'Horizon' x V. cinerea B9	943.852	661.86	773.69	534.166	542.848	308.926	42.5698	31.4227	0.575141	0.855458	0.984007	72.0986	68.853	67.1771
455097	'Horizon' x V. cinerea B9	964.948	674.758	736.022	496.055	505.879	308.524	42.3887	30.2141	0.524255	0.916764	0.98058	71.975	69.9509	67.847
455098	'Horizon' x V. cinerea B9	967.093	643.602	739.598	489.059	501.69	293.823	43.9713	32.92	0.518761	0.870205	0.974822	70.4959	69.4387	66.7485
455099	'Horizon' x V. cinerea B9	936.524	651.479	694.457	501.069	507.7	325.089	32.6997	16.0738	0.542111	0.938113	0.98694	66.9021	68.9359	69.2701
455100	'Horizon' x V. cinerea B9	978.679	655.007	794.787	514.333	534.339	293.189	55.159	47.6759	0.545979	0.824129	0.96256	74.0972	71.0431	68.1151
455102	'Horizon' x V. cinerea B9	983.839	365.054	770.525	343.946	480.251	271.349	30.8407	48.362	0.488139	0.473773	0.71618	67.0741	64.8974	63.4983
455103	'Horizon' x V. cinerea B9	936.299	660.156	728.361	522.464	541.886	327.758	34.8481	37.9314	0.578753	0.906358	0.964159	69.4332	67.5011	67.299
455104	'Horizon' x V. cinerea B9	966.395	651.448	749.523	514.219	529.563	308.952	45.3725	52.0661	0.547978	0.869151	0.971024	69.6028	69.5188	69.701
455105	'Horizon' x V. cinerea B9	939.048	660.367	698.785	491.867	494.062	302.734	27.9372	37.7773	0.52613	0.945022	0.995557	68.1053	65.208	66.2208
455106	'Horizon' x V. cinerea B9	927.034	486.588	753.074	468.312	530.687	315.615	24.4546	82.1982	0.572457	0.646136	0.882463	66.2612	64.8095	63.2228
455107	'Horizon' x V. cinerea B9	955.934	701.022	750.88	531.254	536.934	331.119	29.938	53.5234	0.561685	0.9336	0.989421	71.9445	65.7452	70.5741
455108	'Horizon' x V. cinerea B9	985.936	595.958	761.964	480.206	498.159	257.734	47.5948	30.2919	0.505265	0.782134	0.963961	70.3462	69.1167	65.9294
455109	'Horizon' x V. cinerea B9	987.283	680.92	794.255	507.847	517.267	299.125	50.8812	76.7259	0.52393	0.857307	0.981789	76.8935	71.2848	72.5132
455110	'Horizon' x V. cinerea B9	969.179	653.588	748.229	488.892	499.606	300.864	31.4054	17.2618	0.515494	0.873513	0.978554	71.3005	64.5491	67.4411
456001	'Horizon' x V. cinerea B9	958.604	489.596	676.746	436.811	472.839	288.355	15.1687	114.577	0.493259	0.723456	0.923805	63.2388	62.9988	61.0162
456002	'Horizon' x V. cinerea B9	947.319	622.243	746.666	518.595	540.897	343.054	27.651	28.3354	0.570977	0.833362	0.958767	69.5	66.5377	72.082
456003	'Horizon' x V. cinerea B9	964.571	622.276	679.52	476.725	490.528	315.464	25.0237	43.7538	0.508546	0.915758	0.971861	66.8678	66.8405	66.0322
456004	'Horizon' x V. cinerea B9	948.19	645.178	691.32	475.692	482.395	289.975	39.2012	32.2342	0.508754	0.933255	0.986104	66.5493	69.5612	67.5437
456005	'Horizon' x V. cinerea B9	981.145	616.091	731.904	485.849	510.99	317.244	47.052	35.6216	0.52081	0.841765	0.9508	67.9741	72.1641	69.1033
456007	'Horizon' x V. cinerea B9	1028.78	656.528	743.721	507.027	525.535	318.08	55.2538	78.8106	0.510831	0.882761	0.964782	75.5023	74.8073	70.7002
456008	'Horizon' x V. cinerea B9	971.267	455.581	717.721	444.702	479.003	286.279	27.7066	72.8301	0.493173	0.634761	0.928391	65.9104	64.5151	63.5311
456009	'Horizon' x V. cinerea B9	935.496	610.526	709.938	498.386	515.849	327.498	18.4036	41.2401	0.551417	0.85997	0.966147	66.9595	64.0133	66.9682
456010	'Horizon' x V. cinerea B9	951.469	583.71	707.05	468.991	489.243	308.559	22.6059	74.4661	0.514197	0.825557	0.958606	66.562	65.083	63.1542
456011	'Horizon' x V. cinerea B9	956.548	621.946	737.121	521.171	533.164	314.109	38.5701	33.4207	0.557384	0.84375	0.977505	69.0024	69.4283	68.4063
456012	'Horizon' x V. cinerea B9	1008.09	631.793	722.002	474.496	486.065	291.903	40.5286	50.528	0.482165	0.875057	0.9762	68.5955	68.5453	71.4107
456013	'Horizon' x V. cinerea B9	959.723	501.923	778.875	452.916	528.173	346.744	22.8228	43.8844	0.550339	0.644421	0.857515	69.7016	64.7754	68.3044
456014	'Horizon' x V. cinerea B9	934.043	493.16	789.122	469.927	573.827	349.307	23.8516	24.0901	0.614348	0.624947	0.818935	69.1368	64.5579	66.6976
456015	'Horizon' x V. cinerea B9	967.368	638.918	736.023	499.961	522.521	321.191	37.3688	29.731	0.540147	0.868067	0.956825	70.1633	66.8742	67.2481
456016	'Horizon' x V. cinerea B9	932.917	545.936	763.239	487.778	553.041	329.406	38.6765	67.9183	0.592809	0.715288	0.881992	69.8681	68.099	70.8215
456017	'Horizon' x V. cinerea B9	963.257	546.091	734.088	487.502	519.589	321.93	28.8694	45.2405	0.539408	0.743903	0.938244	69.2837	66.1161	63.7587
456018	'Horizon' x V. cinerea B9	911.32	638.09	740.125	504.5	524.355	344.534	30.0967	19.9379	0.575379	0.862138	0.962135	68.6101	66.3705	70.1042
456019	'Horizon' x V. cinerea B9	930.335	597.978	675.739	471.43	482.803	318.809	23.5402	41.7428	0.518956	0.884925	0.976444	66.3255	64.1795	69.6333
456020	'Horizon' x V. cinerea B9	885.542	630.762	723.354	498.621	516.316	302.702	21.113	63.8275	0.583051	0.871996	0.965727	63.8569	64.8577	64.2008
456022	'Horizon' x V. cinerea B9	936.827	648.995	740.472	498.279	505.554	339.908	23.1157	49.1693	0.539645	0.87646	0.98561	68.1595	64.7181	70.6244
456023	'Horizon' x V. cinerea B9	872.241	680.886	734.977	522.675	530.258	360.374	17.1517	36.7067	0.607926	0.926404	0.985699	68.2377	63.7578	69.1668
456024	'Horizon' x V. cinerea B9	954.466	593.973	688.619	443.207	469.184	287.739	21.0533	62.6604	0.491567	0.862556	0.944633	64.346	64.1404	64.5237
456025	'Horizon' x V. cinerea B9	954.553	589.216	765.785	474.305	497.731	304.158	34.1055	48.9925	0.521429	0.769427	0.952934	68.6904	66.3394	66.6763
456026	'Horizon' x V. cinerea B9	942.468	583.192	697.202	468.279	487.006	318.24	15.3998	80.6948	0.516735	0.836474	0.961546	66.9103	63.5633	64.9103
456027	'Horizon' x V. cinerea B9	930.568	561.075	697.929	489.521	503.069	310.498	24.3843	96.2426	0.540604	0.803915	0.97307	65.7569	64.6411	61.5088
456028	'Horizon' x V. cinerea B9	958.22	459.132	692.132	401.969	456.956	267.551	41.7851	99.5661	0.47688	0.663358	0.879667	65.6507	66.6543	61.1679
456029	'Horizon' x V. cinerea B9	976.09	681.334	744.341	504.216	516.25	311.437	33.6598	38.169	0.528896	0.915352	0.97669	71.7309	66.267	69.5902
456030	'Horizon' x V. cinerea B9	865.655	670.977	715.549	528.934	534.472	372.871	15.4183	62.79	0.61742	0.937709	0.989637	68.5895	63.2184	66.3151
456031	'Horizon' x V. cinerea B9	940.453	605.001	739.089	497.213	530.627	320.072	26.2683	19.5901	0.564224	0.818577	0.937029	66.9666	65.2974	66.6234
456032	'Horizon' x V. cinerea B9	917.952	486.068	717.033	451.94	490.684	299.51	18.868	99.5836	0.534542	0.677889	0.921041	64.5902	62.615	64.1477
456033	'Horizon' x V. cinerea B9	992.853	624.963	726.521	477.366	489.229	303.994	18.9919	29.0433	0.492751	0.860213	0.975753	69.0386	64.3133	68.9587
456034	'Horizon' x V. cinerea B9	987.272	654.285	747.357	502.383	516.054	336.409	40.7371	55.5538	0.522707	0.875464	0.973508	74.4289	69.1925	72.3696
456035	'Horizon' x V. cinerea B9	890.94	638.719	729.193	497.848	510.718	334.657	20.4395	45.1571	0.573234	0.875925	0.974802	66.4432	65.9401	69.7094
456037	'Horizon' x V. cinerea B9	938.276	554.342	767.324	452.681	525.811	306.946	24.0333	37.5225	0.560401	0.722436	0.860921	66.4413	64.1494	66.1603
456038	'Horizon' x V. cinerea B9	934.44	580.447	741.028	498.305	538.809	348.845	28.049	23.2416	0.576611	0.783301	0.924828	68.6354	65.0558	69.6155
456039	'Horizon' x V. cinerea B9	919.787	630.57	720.009	474.301	496.25	311.227	33.2993	47.3976	0.539527	0.875781	0.95577	66.0899	67.0604	65.3432
456041	'Horizon' x V. cinerea B9	974.758	620.485	779.864	487.944	504.615	280.568	58.026	27.7761	0.517682	0.795632	0.966964	70.7445	69.8383	66.6694
456042	'Horizon' x V. cinerea B9	955.592	622.463	727.845	491.938	508.227	313.882	31.8104	39.5824	0.531845	0.855213	0.967949	67.7961	66.8234	66.7439
456044	'Horizon' x V. cinerea B9	907.323	635.874	753.729	496.578	506.754	323.399	21.2094	33.5609	0.558516	0.843637	0.97992	68.7048	63.1325	66.654
456045	'Horizon' x V. cinerea B9	1007.24	580.996	720.377	484.273	500.388	310.703	32.8231	20.4102	0.496792	0.806516	0.967795	69.5531	66.4109	68.0766
456046	'Horizon' x V. cinerea B9	980.969	595.19	698.119	457.401	471.786	313.78	32.517	29.3905	0.480938	0.852562	0.96951	68.2208	67.0162	69.3486
456047	'Horizon' x V. cinerea B9	937.49	605.66	727.75	477.864	487.148	334.282	13.6297	72.0937	0.51963	0.832237	0.980944	67.7165	64.073	68.2821
456048	'Horizon' x V. cinerea B9	923.996	577.424	755.006	502.727	535.186	357.441	27.8089	39.8068	0.579208	0.764794	0.939349	68.9935	65.3208	69.7146
456049	'Horizon' x V. cinerea B9	961.732	599.458	730.869	492.585	521.119	321.153	33.6137	25.4857	0.541854	0.820199	0.945245	69.6448	65.5467	65.231
456050	'Horizon' x V. cinerea B9	969.176	658.689	705.641	467.641	478.435	301.996	22.3005	30.3867	0.493651	0.933462	0.977439	69.5567	64.3371	64.5914
456052	'Horizon' x V. cinerea B9	905.341	664.989	769.524	511.148	528.207	347.141	16.2208	22.9079	0.583433	0.864155	0.967705	70.3566	62.8106	69.2798
456053	'Horizon' x V. cinerea B9	953.364	521.879	744.178	470.771	502.815	327.433	32.9484	38.782	0.527411	0.701282	0.93627	70.0391	65.8182	67.7183
456054	'Horizon' x V. cinerea B9	950.764	637.309	765.323	498.847	512.751	309.221	37.5019	18.3901	0.539304	0.832731	0.972885	70.9038	66.1559	67.0202
456056	'Horizon' x V. cinerea B9	953.099	471.489	736.761	457.403	503.89	309.831	28.8911	70.4192	0.528686	0.639949	0.907742	67.4799	64.9364	63.1294
456057	'Horizon' x V. cinerea B9	959.277	629.479	765.429	528.638	554.86	353.013	40.5703	45.6052	0.578415	0.822387	0.952743	72.9402	67.3256	69.4744
456058	'Horizon' x V. cinerea B9	965.805	431.419	762.296	425.995	515.194	311.979	34.5334	29.3583	0.533435	0.565947	0.826864	67.1175	66.8648	67.5232
456059	'Horizon' x V. cinerea B9	967.819	665.438	732.766	482.628	495.731	284.766	44.2023	22.4067	0.512215	0.908118	0.973567	69.5182	67.1858	67.6608
456060	'Horizon' x V. cinerea B9	967.109	671.774	749.036	498.026	503.024	318.229	31.1962	38.1625	0.520132	0.896852	0.990064	72.9579	65.5805	68.8523
456062	'Horizon' x V. cinerea B9	997.116	671.417	785.31	482.594	501.671	319.269	36.0281	75.4186	0.503122	0.854971	0.961973	75.8704	66.8608	71.3803
456063	'Horizon' x V. cinerea B9	952.879	627.571	699.324	497.857	512.71	331.014	19.3297	27.268	0.538065	0.897397	0.97103	67.4662	64.4232	67.1362
456064	'Horizon' x V. cinerea B9	957.218	545.557	732.225	472.319	515.303	316.706	25.1931	49.5944	0.538335	0.745068	0.916585	67.2754	64.2016	69.1298
456065	'Horizon' x V. cinerea B9	918.2	682.976	729.974	507.978	520.173	306.217	35.9851	9.63403	0.566513	0.935617	0.976556	69.076	66.2073	67.7398
456067	'Horizon' x V. cinerea B9	947.726	623.903	729.774	491.568	509.144	321.599	31.0371	13.7535	0.537227	0.854926	0.965479	68.7202	67.1944	69.7062
456068	'Horizon' x V. cinerea B9	957.416	669.272	746.988	500.83	507.555	314.65	31.6848	31.5059	0.53013	0.89596	0.986751	70.8148	66.6972	67.3286
456069	'Horizon' x V. cinerea B9	913.307	629.597	698.264	491.514	497.676	316.464	30.808	61.2968	0.544916	0.901661	0.987619	66.7912	64.546	64.698
456070	'Horizon' x V. cinerea B9	989.732	619.942	713.234	497.732	518.552	320.294	37.0316	26.5458	0.523932	0.869199	0.959849	68.9784	68.7836	68.9387
456071	'Horizon' x V. cinerea B9	915.847	625.483	668.299	473.374	480.993	304.836	34.8302	100.138	0.525189	0.935933	0.984161	64.9694	67.1801	67.5465
456072	'Horizon' x V. cinerea B9	902.454	573.74	762.778	474.94	495.035	296.608	31.741	38.0544	0.548544	0.752172	0.959406	65.6924	65.4081	66.768
456073	'Horizon' x V. cinerea B9	902.711	523.95	750.196	448.354	486.836	308.691	24.9484	70.2222	0.539305	0.698417	0.920955	64.4445	64.5638	66.7094
456074	'Horizon' x V. cinerea B9	970.493	534.669	712.15	483.41	498.946	300.932	36.2228	48.7062	0.514116	0.750781	0.968863	67.2586	68.2429	64.1865
456075	'Horizon' x V. cinerea B9	933.183	618.717	754.109	486.485	507.094	310.159	28.6229	21.5	0.543403	0.82046	0.959358	67.0069	65.1786	66.0255
456076	'Horizon' x V. cinerea B9	966.487	656.784	757.136	513.246	534.966	315.458	59.7469	41.1474	0.553516	0.867458	0.9594	71.303	71.6049	67.4893
456077	'Horizon' x V. cinerea B9	959.628	614.862	772.319	508.066	513.592	298.046	30.8236	23.7201	0.535199	0.796125	0.989241	69.4488	65.1805	67.9053
456078	'Horizon' x V. cinerea B9	906.42	622.642	760.034	501.129	507.24	306.732	25.9025	39.3498	0.559609	0.819229	0.987951	67.1689	64.3065	66.7394
456079	'Horizon' x V. cinerea B9	940.706	518.571	764.925	441.435	525.43	318.721	26.3372	54.8322	0.558548	0.677938	0.840142	66.6418	64.8779	63.6319
456080	'Horizon' x V. cinerea B9	902.989	620.767	740.644	473.717	507.139	312.546	25.2323	57.5417	0.561623	0.838145	0.934097	66.5254	63.8003	64.3726
456082	'Horizon' x V. cinerea B9	979.968	597.268	735.209	468.541	483.616	318.91	24.7415	31.6708	0.493502	0.812379	0.968828	70.2773	64.8363	65.9692
456084	'Horizon' x V. cinerea B9	955.963	625.989	724.315	474.102	498.173	311.883	30.2517	22.96	0.521122	0.86425	0.951681	67.0186	66.1365	65.8045
456085	'Horizon' x V. cinerea B9	874.934	648.619	705.737	505.868	507.339	317.661	19.5552	57.5939	0.57986	0.919066	0.997101	64.1301	65.2025	67.4576
456087	'Horizon' x V. cinerea B9	933.937	582.663	772.864	500.006	513.326	293.659	43.9233	26.8271	0.549636	0.753901	0.974052	68.9276	67.5561	64.4045
456088	'Horizon' x V. cinerea B9	940.967	630.938	774.705	505.487	515.854	289.403	47.4452	31.7463	0.548217	0.814424	0.979904	69.6628	68.1462	64.2771
456089	'Horizon' x V. cinerea B9	970.276	564.026	725.079	484.421	500.73	287.838	40.6234	29.7574	0.51607	0.777882	0.96743	68.6618	66.9892	64.9692
456090	'Horizon' x V. cinerea B9	963.148	561.967	750.421	499.761	526.307	311.494	33.9821	14.3542	0.546445	0.748869	0.94956	67.8201	67.1485	66.5141
456091	'Horizon' x V. cinerea B9	940.73	579.191	745.798	488.1	511.036	301.494	23.9788	28.1536	0.543234	0.776605	0.955118	65.085	65.7897	67.0241
456093	'Horizon' x V. cinerea B9	925.447	632.138	714.422	489.674	504.886	336.704	27.2219	31.0073	0.545559	0.884825	0.969871	67.4992	64.9249	68.6196
456094	'Horizon' x V. cinerea B9	893.914	639.448	727.195	499.068	512.419	333.515	23.6198	47.7792	0.57323	0.879335	0.973945	67.3926	63.6951	66.5196
456095	'Horizon' x V. cinerea B9	982.739	512.101	744.31	452.128	516.474	320.849	30.7947	39.9887	0.525546	0.688021	0.875413	68.2852	65.3205	67.7334
456101	'Horizon' x V. cinerea B9	967.988	465.434	755.955	461.191	482.718	279.448	38.1821	24.8473	0.498682	0.61569	0.955404	67.3621	66.8086	68.0134
456102	'Horizon' x V. cinerea B9	931.276	635.964	745.974	479.946	505.976	309.869	28.3195	38.6909	0.543315	0.852528	0.948555	68.9319	64.7035	64.9288
456103	'Horizon' x V. cinerea B9	980.344	437.472	769.343	396.812	523.223	297.077	43.1022	30.4132	0.533714	0.568631	0.758399	68.894	66.6475	69.4241
456105	'Horizon' x V. cinerea B9	983.458	637.288	783.714	540.432	559.842	333.733	59.4676	90.2959	0.569259	0.813164	0.965329	73.4987	72.445	71.4379
456106	'Horizon' x V. cinerea B9	1005.2	682.772	764.25	530.726	546.267	309.853	53.6947	104.513	0.543441	0.893389	0.97155	75.1196	70.1262	72.5525
456107	'Horizon' x V. cinerea B9	915.145	685.705	741.267	525.649	539.726	354.228	43.5625	30.5954	0.589771	0.925045	0.973917	72.6977	69.1647	69.9794
456109	'Horizon' x V. cinerea B9	978.662	621.031	747.374	486.232	486.72	289.137	39.3283	23.6041	0.497332	0.830951	0.998998	70.1287	66.653	65.1569
456110	'Horizon' x V. cinerea B9	929.146	561.656	756.668	493.477	536.436	307.535	26.6076	53.4541	0.577343	0.742275	0.919917	68.8707	63.8681	63.9101
457002	'Horizon' x V. cinerea B9	949.836	468.864	764.353	455.476	525.088	333.644	25.8483	38.5305	0.55282	0.613413	0.867428	67.9299	65.3116	67.0884
457003	'Horizon' x V. cinerea B9	967.068	421.004	723.202	385.724	493.968	308.463	18.9201	91.1211	0.510789	0.582138	0.780868	64.5007	63.9682	62.6873
457004	'Horizon' x V. cinerea B9	1021.51	633.172	739.331	474.134	486.811	286.744	54.6272	90.8547	0.47656	0.856413	0.973958	73.9075	71.4615	72.9048
457005	'Horizon' x V. cinerea B9	942.538	536.458	799.734	481.637	509.791	298.888	25.9635	43.0142	0.54087	0.670795	0.944775	69.0278	64.2388	64.9179
457006	'Horizon' x V. cinerea B9	946.362	591.883	727.881	486.153	505.68	295.081	32.0738	50.9031	0.534341	0.813159	0.961384	67.573	66.0271	64.2731
457008	'Horizon' x V. cinerea B9	954.468	523.454	797.177	451.913	555.399	347.893	38.4228	45.1069	0.581894	0.656634	0.813673	73.0598	66.9685	66.7651
457009	'Horizon' x V. cinerea B9	918.671	598.108	726.206	483.063	502.965	309.02	24.0415	71.2271	0.547491	0.823605	0.960432	67.4966	63.9321	64.9009
457010	'Horizon' x V. cinerea B9	971.753	591.873	751.763	498.357	518.529	307.204	41.4845	34.7974	0.533602	0.787313	0.961096	68.3899	68.1252	66.4497
457011	'Horizon' x V. cinerea B9	965.361	608.661	654.66	431.317	442.512	285.031	29.3435	57.689	0.45839	0.929735	0.974702	66.4529	64.6802	66.1841
457012	'Horizon' x V. cinerea B9	975.868	630.392	721.337	500.618	514.514	328.914	39.3249	29.6403	0.527237	0.873922	0.972993	70.4604	67.6072	67.1928
457013	'Horizon' x V. cinerea B9	937.303	644.696	744.496	521.491	537.491	352.849	34.0806	46.8289	0.573444	0.86595	0.970231	71.2528	68.6316	69.7466
457014	'Horizon' x V. cinerea B9	931.023	580.228	722.188	509.455	529.587	347.371	33.7015	16.9671	0.568822	0.803431	0.961985	67.039	67.7209	70.2861
457015	'Horizon' x V. cinerea B9	955.915	615.165	673.257	493.342	502.833	312.3	26.512	33.5004	0.526023	0.913715	0.981124	65.1784	66.4155	66.2829
457017	'Horizon' x V. cinerea B9	993.292	655.833	767.138	499.91	513.523	291.688	43.685	55.5822	0.516991	0.85491	0.97349	72.9441	67.903	69.4802
457018	'Horizon' x V. cinerea B9	903.596	610.513	711.916	488.903	498.898	330.264	18.4977	55.4285	0.552125	0.857564	0.979965	64.8461	64.6933	67.4028
457019	'Horizon' x V. cinerea B9	916.565	544.451	711.512	458.887	487.1	325.656	20.6467	73.223	0.531441	0.765204	0.942081	65.1791	63.4932	66.0355
457020	'Horizon' x V. cinerea B9	925.53	567.713	780.697	489.082	546.827	342.584	34.5088	35.2476	0.590825	0.727187	0.894401	68.822	67.1212	67.6954
457021	'Horizon' x V. cinerea B9	930.586	646.489	754.952	506.615	520.955	319.585	33.5964	24.6333	0.559814	0.856331	0.972474	68.4447	67.3453	69.499
457022	'Horizon' x V. cinerea B9	1029.33	574.133	741.075	461.715	476.77	280.912	55.63	62.6423	0.463185	0.774729	0.968423	71.737	70.4948	71.0717
457023	'Horizon' x V. cinerea B9	952.027	660.141	735.074	507.156	517.094	295.592	40.945	30.8495	0.54315	0.89806	0.980781	68.8806	69.4869	67.0437
457024	'Horizon' x V. cinerea B9	996.67	644.606	725.005	497.19	512.412	326.504	44.0626	41.9112	0.514124	0.889106	0.970294	71.8311	69.0173	70.6001
457025	'Horizon' x V. cinerea B9	923.639	572.55	719.171	482.891	499.147	292.793	24.6699	51.1645	0.540413	0.796124	0.967432	64.2365	64.9805	66.4702
457026	'Horizon' x V. cinerea B9	965.225	507.774	790.807	455.676	518.156	305.786	30.4975	28.7631	0.536825	0.642096	0.879418	69.2933	64.3485	66.9692
457027	'Horizon' x V. cinerea B9	958.535	638.456	750.17	502.31	526.124	331.275	35.3229	42.4333	0.548883	0.851081	0.954736	70.1528	65.8976	71.7447
457028	'Horizon' x V. cinerea B9	958.585	580.038	793.59	454.222	509.847	307.407	45.0462	51.8326	0.531874	0.730905	0.890899	71.4428	67.4718	67.8469
457029	'Horizon' x V. cinerea B9	924.289	598.827	728.118	481.343	493.306	304.596	26.9305	52.746	0.533714	0.82243	0.975751	67.2491	64.4921	66.1266
457030	'Horizon' x V. cinerea B9	931.123	659.301	738.136	507.426	518.739	324.047	26.5078	43.0105	0.557111	0.893197	0.978192	69.3702	65.9622	69.0668
457032	'Horizon' x V. cinerea B9	950.658	445.473	754.884	474.742	500.243	316.41	28.0075	51.552	0.526207	0.590121	0.949023	67.2022	65.0295	64.3053
457033	'Horizon' x V. cinerea B9	948.376	605.51	740.326	482.996	494.814	310.873	38.0287	23.4035	0.521749	0.817896	0.976117	69.2347	66.4422	66.3088
457034	'Horizon' x V. cinerea B9	962.722	642.599	724.427	500.44	523.494	325.281	38.0432	32.6007	0.543764	0.887044	0.955961	69.3556	67.4348	69.0103
457035	'Horizon' x V. cinerea B9	984.807	652.69	785.137	502.164	515.606	305.479	37.8903	49.2093	0.523561	0.831308	0.973928	72.6191	68.2623	69.6817
457036	'Horizon' x V. cinerea B9	919.892	654.238	712.724	502.613	509.116	326.947	33.5647	31.8093	0.553452	0.917939	0.987227	68.5843	64.7252	66.1018
457037	'Horizon' x V. cinerea B9	1009.02	666.179	735.062	510.732	518.306	316.655	42.5129	53.3674	0.513673	0.90629	0.985386	73.0571	69.6877	68.9385
457038	'Horizon' x V. cinerea B9	992.157	621.988	737.231	479.624	494.384	289.746	31.3133	21.8174	0.498292	0.843681	0.970146	69.5217	65.9867	69.7649
457039	'Horizon' x V. cinerea B9	950.57	610.728	743.122	495.029	511.461	303.161	44.581	12.9165	0.538057	0.82184	0.967872	68.0882	68.4243	67.3402
457040	'Horizon' x V. cinerea B9	910.774	577.48	687.287	477.132	487.069	317.526	20.9951	83.5655	0.534786	0.840232	0.979599	65.0774	63.3833	65.6885
457041	'Horizon' x V. cinerea B9	843.353	619.795	711.13	504.989	517.627	328.166	8.31261	110.588	0.613773	0.871564	0.975585	63.0902	62.7436	63.8193
457042	'Horizon' x V. cinerea B9	926.165	613.323	697.319	491.886	510.284	301.551	30.0033	50.9333	0.550964	0.879545	0.963946	65.1994	66.1749	65.0552
457043	'Horizon' x V. cinerea B9	950.573	596.904	758.793	501.422	515.734	300.215	31.1385	19.6411	0.54255	0.786649	0.972251	67.6865	65.6167	65.5308
457044	'Horizon' x V. cinerea B9	963.274	653.846	711.443	503.457	513.146	334.368	48.0941	14.9399	0.532711	0.919042	0.981117	70.2445	70.1665	67.9229
457045	'Horizon' x V. cinerea B9	968.98	611.606	660.277	470.836	478.973	273.782	38.9104	49.718	0.494307	0.926287	0.983012	65.4524	68.4068	65.6259
457051	'Horizon' x V. cinerea B9	948.414	648.585	713.668	472.5	477.865	293.564	31.0822	30.7535	0.503857	0.908806	0.988773	67.6054	66.8016	68.7649
457052	'Horizon' x V. cinerea B9	931.5	590.343	749.713	495.913	506.456	303.435	36.4643	32.535	0.543699	0.787425	0.979184	68.1557	66.4929	66.485
457053	'Horizon' x V. cinerea B9	916.969	580.855	694.461	469.602	484.88	314.291	21.5217	78.5813	0.528786	0.836411	0.968491	63.3443	65.5091	65.0032
457055	'Horizon' x V. cinerea B9	930.2	614.828	772.377	523.077	530.713	313.245	32.3284	36.7358	0.570536	0.79602	0.985612	67.4762	67.2137	70.895
457056	'Horizon' x V. cinerea B9	962.584	639.471	717.678	495.757	514.238	313.033	40.0122	30.6727	0.534226	0.891027	0.964063	68.1259	69.7739	68.0889
457057	'Horizon' x V. cinerea B9	920.783	619.661	718.475	492.204	513.033	348.898	24.8061	42.1995	0.55717	0.862466	0.959401	67.5898	64.7125	67.1462
457058	'Horizon' x V. cinerea B9	924.076	658.047	738.709	504.752	512.33	340.473	28.7949	13.6578	0.554424	0.890807	0.985209	70.7332	65.6397	68.6186
457059	'Horizon' x V. cinerea B9	999.991	660.758	813.146	522.206	538.331	318.829	67.9981	96.9285	0.538335	0.812595	0.970047	77.6424	71.7678	69.8381
361012	'Horizon' x Illinois 547-1	832.813	626.51	710.64	478.738	508.231	316.605	24.0311	121.992	0.610258	0.881614	0.94197	66.4559	63.4744	63.1446
361013	'Horizon' x Illinois 547-1	873.037	523.162	751.091	455.568	551.562	314.456	32.3698	86.0965	0.631774	0.696537	0.825959	65.6426	65.8743	62.4094
361014	'Horizon' x Illinois 547-1	828.546	612.217	684.375	479.101	524.009	313.217	20.9979	135.685	0.632445	0.894563	0.914298	64.2897	62.8818	61.4931
361016	'Horizon' x Illinois 547-1	991.733	680.458	726.679	501.947	532.587	286.976	58.362	85.8248	0.537027	0.936394	0.942469	70.2043	71.882	74.1011
361018	'Horizon' x Illinois 547-1	836.213	638.133	739.225	482.788	522.796	317.108	43.4719	90.2451	0.625195	0.863246	0.923473	66.6486	66.5318	62.7479
361019	'Horizon' x Illinois 547-1	811.24	663.821	724.988	555.753	586.175	385.752	42.1207	59.4351	0.722567	0.91563	0.948101	68.7435	68.5722	66.3882
361022	'Horizon' x Illinois 547-1	872.223	660.163	729.035	514.667	536.658	318.358	45.6148	43.0266	0.615276	0.90553	0.959023	66.9776	69.3023	68.1322
361023	'Horizon' x Illinois 547-1	794.562	596.905	722.235	500.171	550.587	360.458	20.1755	142.794	0.692944	0.826469	0.908433	66.022	63.771	62.9479
361024	'Horizon' x Illinois 547-1	905.632	664.146	740.111	538.46	581.04	373.212	44.0578	15.4893	0.641585	0.89736	0.926717	73.7435	71.7806	67.5195
361025	'Horizon' x Illinois 547-1	893.878	703.397	768.291	550.635	580.928	353.262	52.8516	39.7162	0.649896	0.915535	0.947855	74.7961	72.0779	67.4326
361026	'Horizon' x Illinois 547-1	825.908	666.543	760.176	556.506	589.422	359.106	40.4705	37.0573	0.713665	0.876828	0.944156	68.9025	68.1437	66.8273
361028	'Horizon' x Illinois 547-1	858.266	645.767	734.134	535.35	556.192	337.115	38.1034	34.0492	0.648041	0.87963	0.962529	69.7966	66.792	68.83
361029	'Horizon' x Illinois 547-1	861.192	670.899	760.668	537.102	570.476	352.923	29.5064	22.3619	0.662426	0.881987	0.941497	68.1424	67.2481	68.079
361031	'Horizon' x Illinois 547-1	873.023	651.088	718.274	497.752	530.084	324.807	37.6991	74.3135	0.607182	0.906461	0.939005	68.3297	67.217	63.5104
361032	'Horizon' x Illinois 547-1	872.024	526.108	735.478	488.913	593.221	357.957	49.0977	52.7134	0.680281	0.715328	0.824167	70.6166	71.6374	64.4493
361034	'Horizon' x Illinois 547-1	891.669	524.746	765.739	461.338	538.857	321.486	33.178	72.4459	0.604324	0.685281	0.856141	66.8027	66.3793	65.1178
361036	'Horizon' x Illinois 547-1	818.595	608.917	703.254	518.666	561.915	345.634	23.546	116.095	0.686438	0.865856	0.923033	64.2891	65.2831	63.4398
361038	'Horizon' x Illinois 547-1	862.351	595.113	708.646	484.862	528.786	346.303	26.8422	95.2222	0.613192	0.839788	0.916934	69.112	65.2078	65.5598
361039	'Horizon' x Illinois 547-1	823.199	609.374	726.497	503.043	546.153	355.856	20.1111	128.556	0.663452	0.838784	0.921066	66.357	64.3837	62.9804
361040	'Horizon' x Illinois 547-1	868.056	697.5	785.331	529.615	548.176	311.794	40.6106	27.9262	0.631498	0.88816	0.96614	71.1676	67.6066	70.8677
361042	'Horizon' x Illinois 547-1	848.372	629.386	696.108	505.847	537.42	363.198	37.219	121.627	0.633472	0.904151	0.941251	67.4095	67.8584	67.0291
361047	'Horizon' x Illinois 547-1	885.137	651.472	754.661	538.691	582.396	342.564	57.8747	37.0797	0.657973	0.863264	0.924956	70.4001	70.2394	68.0796
361048	'Horizon' x Illinois 547-1	871.258	552.771	762.947	505.008	541.097	304.467	31.1439	43.1969	0.621052	0.724521	0.933304	67.6476	64.9213	67.6874
361050	'Horizon' x Illinois 547-1	828.276	605.371	684.669	506.356	553.879	362.271	8.46604	116.716	0.668713	0.88418	0.9142	62.8072	62.657	65.0743
361051	'Horizon' x Illinois 547-1	815.543	594.843	674.263	481.644	524.938	354.258	10.801	148.833	0.643667	0.882211	0.917526	62.7833	62.2696	63.6039
361052	'Horizon' x Illinois 547-1	841.319	607.75	729.947	503.288	567.495	401.742	18.534	69.6855	0.67453	0.832595	0.886859	65.2846	67.0892	68.316
361053	'Horizon' x Illinois 547-1	873.505	633.644	737.511	510.683	528.286	313.483	35.1507	57.1122	0.604788	0.859165	0.966679	69.6867	63.9606	65.077
361055	'Horizon' x Illinois 547-1	888.7	684.798	737.674	536.124	554.825	301.262	59.5382	19.3747	0.624311	0.92832	0.966293	70.3014	71.6779	67.91
361057	'Horizon' x Illinois 547-1	878.298	657.439	741.751	504.642	538.234	349.063	36.7495	53.9798	0.612815	0.886334	0.937589	69.6168	67.0294	66.4696
361058	'Horizon' x Illinois 547-1	770.892	574.529	716.402	521.088	556.735	325.003	22.7893	138.164	0.722196	0.801965	0.93597	63.1743	65.3118	62.1941
361059	'Horizon' x Illinois 547-1	815.493	601.544	675.831	466.807	514.102	341.378	18.7335	148.922	0.630419	0.890081	0.908005	65.04	63.6006	62.0849
361062	'Horizon' x Illinois 547-1	856.814	585.562	793.655	482.775	550.099	339.561	36.4063	53.388	0.642028	0.737804	0.877615	67.6983	70.0769	67.7832
361063	'Horizon' x Illinois 547-1	832.28	622.884	737.443	537.272	563.905	351.203	33.8477	78.9457	0.677543	0.844654	0.95277	68.3631	67.2902	65.0526
361065	'Horizon' x Illinois 547-1	895.58	598.625	742.672	456.234	531.683	325.978	20.9497	97.1662	0.593675	0.806043	0.858095	68.0623	64.1565	62.3659
361066	'Horizon' x Illinois 547-1	880.569	626.141	719.39	494.29	517.506	303.56	32.4651	66.5533	0.587695	0.870377	0.955139	67.5549	65.1604	64.9692
361067	'Horizon' x Illinois 547-1	805.798	661.652	725.442	544.476	569.132	369.866	34.7715	103.296	0.706295	0.912067	0.956679	68.0468	66.526	70.9486
361069	'Horizon' x Illinois 547-1	760.938	649.495	709.752	557.793	588.494	418.615	11.4119	94.8222	0.773379	0.915101	0.947833	65.6685	63.65	68.3099
361072	'Horizon' x Illinois 547-1	804.677	655.598	769.254	536.522	580.906	360.371	26.5912	65.3699	0.721912	0.852251	0.923596	68.4258	67.3775	65.4275
361073	'Horizon' x Illinois 547-1	860.607	596.713	669.582	492.076	536.898	353.95	23.4027	95.0419	0.623859	0.891173	0.916517	65.1751	65.8982	66.6688
361075	'Horizon' x Illinois 547-1	814.272	642.938	742.926	521.065	562.542	390.697	29.3405	49.3314	0.690852	0.865414	0.92627	67.2612	64.643	69.941
361076	'Horizon' x Illinois 547-1	861.658	622.201	694.613	487.458	522.487	344.531	22.2916	103.545	0.606374	0.895752	0.932957	64.8067	65.0649	62.3451
361077	'Horizon' x Illinois 547-1	783.75	635.75	737.799	517.031	551.395	373.667	24.9946	100.989	0.703534	0.861684	0.937678	68.8761	63.7057	65.0613
361079	'Horizon' x Illinois 547-1	809.465	639.249	718.242	516.467	547.959	341.481	27.6065	92.4968	0.67694	0.890019	0.942529	67.051	65.9144	64.8404
361080	'Horizon' x Illinois 547-1	852.579	662.763	727.916	532.715	558.856	373.328	23.9382	60.2884	0.655488	0.910494	0.953225	69.7229	65.3555	68.1976
361081	'Horizon' x Illinois 547-1	864.164	669.413	741.899	522.228	555.842	318.422	43.9293	31.7461	0.643213	0.902297	0.939527	67.544	68.7937	68.1462
361083	'Horizon' x Illinois 547-1	800.901	683.433	773.717	564.29	588.824	384.848	23.2318	35.5027	0.735202	0.883311	0.958335	71.6662	64.5443	68.9642
361084	'Horizon' x Illinois 547-1	828.239	631.889	696.459	518.256	553.906	381.773	18.2246	95.8687	0.668776	0.907288	0.935638	66.0395	64.4982	65.7524
361085	'Horizon' x Illinois 547-1	892.417	690.53	726.998	490.03	515.042	287.514	47.0703	20.8442	0.577131	0.949838	0.951437	68.9939	66.6022	66.2273
361090	'Horizon' x Illinois 547-1	894.201	605.097	706.217	506.962	542.684	343.487	34.0088	60.5226	0.606893	0.856815	0.934175	69.2042	64.9863	66.3909
361092	'Horizon' x Illinois 547-1	880.781	644.423	710.405	480.339	513.018	334.028	38.4665	75.0942	0.582459	0.907121	0.9363	70.4411	66.227	65.0504
361093	'Horizon' x Illinois 547-1	844.592	618.865	729.749	533.985	563.647	330.944	57.9003	65.0987	0.66736	0.848052	0.947376	67.5364	73.946	65.4719
361094	'Horizon' x Illinois 547-1	849.632	673.082	722.16	536.03	560.215	383.151	18.0486	43.5277	0.659362	0.93204	0.95683	67.7771	64.1438	68.2299
361095	'Horizon' x Illinois 547-1	776.166	639.703	736.935	528.153	583.503	383.681	33.9259	59.8506	0.751776	0.86806	0.905142	66.944	67.4403	68.8054
361096	'Horizon' x Illinois 547-1	849.91	555.225	731.375	481.944	508.515	302.373	26.8085	112.511	0.598316	0.759153	0.947747	65.25	63.8325	62.4235
361089	'Horizon' x Illinois 547-1	880.27	669.88	711.829	520.822	522.648	346.627	25.3186	38.9447	0.593736	0.941069	0.996507	67.9401	64.5772	68.2587
363002	'Horizon' x Illinois 547-1	876.569	644.288	737.047	514.553	554.078	351.114	33.2596	44.3165	0.632099	0.874148	0.928665	68.6902	67.8047	68.083
363005	'Horizon' x Illinois 547-1	804.868	645.787	731.12	526.474	550.831	367.715	23.8352	92.7548	0.684374	0.883284	0.955782	70.0462	63.5708	64.2637
363006	'Horizon' x Illinois 547-1	858.195	642.739	714.675	505.483	539.332	334.869	31.3712	79.7165	0.62845	0.899345	0.937239	70.4594	64.4367	62.9156
363007	'Horizon' x Illinois 547-1	855.295	680.492	755.865	564.037	598.538	361.65	36.8749	17.2064	0.699803	0.900282	0.942358	69.1262	67.4228	68.0978
363008	'Horizon' x Illinois 547-1	849.953	646.138	729.522	523.392	573.311	358.947	39.1255	40.9371	0.674521	0.885701	0.912928	66.6034	69.239	69.0331
363010	'Horizon' x Illinois 547-1	838.177	660.026	756.813	576.539	604.273	421.169	26.1185	56.2861	0.720938	0.872112	0.954102	72.3529	67.1066	71.3071
363011	'Horizon' x Illinois 547-1	887.529	654.532	722.75	543.956	587.139	362.454	46.6683	35.68	0.661543	0.905613	0.926453	69.0072	72.2304	66.8333
363012	'Horizon' x Illinois 547-1	838.954	673.608	730.088	531.856	555.67	317.536	43.928	40.7619	0.662336	0.922639	0.957144	68.1481	68.5505	66.6748
363014	'Horizon' x Illinois 547-1	918.385	686.964	741.871	501.792	537.141	315.337	40.8603	28.3175	0.584876	0.925989	0.93419	73.5362	67.1944	65.2052
363016	'Horizon' x Illinois 547-1	843.124	619.709	756.15	535.181	581.963	367.484	36.4923	54.069	0.690246	0.819559	0.919615	71.6984	66.9213	65.7749
363017	'Horizon' x Illinois 547-1	853.506	672.677	744.749	543.044	555.84	324.726	42.4025	36.804	0.651243	0.903227	0.97698	70.834	69.6575	65.8032
363019	'Horizon' x Illinois 547-1	837.45	664.66	696.058	515.516	536.899	323.925	40.4614	69.6521	0.641111	0.954892	0.960174	65.5334	67.9961	65.4642
363020	'Horizon' x Illinois 547-1	805.902	622.315	731.592	541.776	585.881	375.508	31.5112	90.8179	0.726987	0.850631	0.92472	68.5291	66.8135	63.7182
363021	'Horizon' x Illinois 547-1	827.524	609.837	701.086	506.876	540.405	374.707	29.7438	114.917	0.653039	0.869846	0.937955	67.0258	64.942	63.2352
363023	'Horizon' x Illinois 547-1	847.994	689.114	752.276	534.868	553.319	323.966	37.7457	42.5124	0.652503	0.916039	0.966654	70.1357	66.7455	64.8499
363024	'Horizon' x Illinois 547-1	915.707	618.327	784.533	493.04	534.439	351.561	45.3454	30.852	0.583635	0.788147	0.922537	74.2913	67.9392	65.6194
363025	'Horizon' x Illinois 547-1	822.66	624.553	697.624	474.149	502.551	321.56	32.8953	134.65	0.610886	0.895257	0.943484	66.9018	65.2955	62.3466
363028	'Horizon' x Illinois 547-1	863.479	551.953	741.866	498.232	576.208	343.177	52.1354	70.1346	0.66731	0.744007	0.864675	68.8871	71.3328	64.7654
363030	'Horizon' x Illinois 547-1	822.538	582.342	735.531	538.336	588.876	393.595	28.6257	67.8026	0.715926	0.79173	0.914175	71.2364	65.5808	65.9058
363031	'Horizon' x Illinois 547-1	833.061	582.53	694.731	484.911	529.822	356.265	13.0597	127.639	0.635994	0.838498	0.915235	64.0199	62.9406	64.7803
363034	'Horizon' x Illinois 547-1	802.827	657.8	736.883	544.664	558.751	344.821	30.0477	80.3101	0.695979	0.892679	0.974788	65.8819	66.8188	65.5857
363036	'Horizon' x Illinois 547-1	874.348	667.88	738.765	547.976	542.363	360.306	32.331	37.3604	0.620306	0.90405	1.01035	69.0018	67.8901	71.0309
363037	'Horizon' x Illinois 547-1	791.177	659.67	718.639	534.83	575.539	373.232	32.573	63.9783	0.727447	0.917943	0.929268	67.5791	65.85	65.8464
363043	'Horizon' x Illinois 547-1	887.73	631.213	768.998	514.867	557.695	319.348	41.3652	43.7668	0.628226	0.820825	0.923205	70.6593	65.8772	64.4743
363044	'Horizon' x Illinois 547-1	896.557	590.76	700.066	472.653	520.143	335.44	24.8077	90.9529	0.580155	0.843864	0.908699	66.022	64.4434	64.0879
363046	'Horizon' x Illinois 547-1	890.904	654.93	776.456	507.835	555.823	364.979	38.4126	28.1992	0.623886	0.843486	0.913663	71.1463	67.0342	66.8393
363047	'Horizon' x Illinois 547-1	874.845	673.073	722.655	556.388	582.493	359.949	26.4891	20.2297	0.665825	0.93139	0.955183	66.7103	68.2669	70.0323
363048	'Horizon' x Illinois 547-1	923.716	493.618	774.557	447.548	523.952	323.849	40.1824	67.7862	0.567222	0.63729	0.854178	69.9264	66.7918	63.1019
363049	'Horizon' x Illinois 547-1	852.202	649.295	729.451	535.955	571.322	386.156	23.9849	45.6434	0.670407	0.890115	0.938095	69.0156	65.7242	68.6033
363050	'Horizon' x Illinois 547-1	830.682	632.107	739.213	526.912	576.358	347.368	38.3357	69.3629	0.693837	0.855109	0.91421	68.4226	68.0871	65.2323
363052	'Horizon' x Illinois 547-1	865.84	651.452	720.126	512.126	547.89	361.379	26.6784	54.4743	0.632785	0.904636	0.934724	67.9141	65.0859	65.9302
363053	'Horizon' x Illinois 547-1	854.648	656.635	710.737	557.509	571.398	348.088	38.3181	56.7906	0.668577	0.923878	0.975694	68.3528	67.9852	67.1054
363055	'Horizon' x Illinois 547-1	867.829	639.647	719.241	497.102	523.419	346.915	24.2762	61.7416	0.603135	0.889336	0.949722	67.8432	65.5729	67.026
363057	'Horizon' x Illinois 547-1	921.036	679.831	761.664	518.794	567.544	312.958	50.7246	24.2445	0.616202	0.892561	0.914103	70.8518	70.9813	68.817
363058	'Horizon' x Illinois 547-1	822.555	644.788	734.765	521.693	537.74	354.961	30.8374	70.8665	0.653744	0.877544	0.970157	68.1735	64.0416	64.8576
363059	'Horizon' x Illinois 547-1	825.939	619.125	729.939	514.532	537.509	326.008	23.6772	94.7168	0.650785	0.848188	0.957253	65.2834	63.507	62.872
363060	'Horizon' x Illinois 547-1	796.977	608.248	690.837	500.168	544.812	381.057	16.0385	169.37	0.683597	0.88045	0.918058	67.3046	62.7213	61.6421
363061	'Horizon' x Illinois 547-1	846.865	670.769	740.779	511.604	545.531	305.176	59.559	70.286	0.644178	0.905492	0.937809	69.6671	69.6899	63.2617
363062	'Horizon' x Illinois 547-1	837.398	640.907	710.604	536.478	570.153	377.866	32.902	66.867	0.680863	0.901919	0.940938	68.4963	66.6668	67.2045
363063	'Horizon' x Illinois 547-1	887.815	662.486	706.085	508.501	536.052	338.378	38.3473	37.3856	0.603788	0.938253	0.948605	69.999	66.9765	66.1913
363064	'Horizon' x Illinois 547-1	883.295	627.105	765.843	527.818	565.558	365.671	41.8104	29.6501	0.640283	0.818843	0.93327	73.1851	67.5099	66.4138
363067	'Horizon' x Illinois 547-1	818.335	652.443	750.532	574.254	588.33	335.768	52.8605	40.9786	0.718936	0.869307	0.976074	71.1794	70.372	65.81
363068	'Horizon' x Illinois 547-1	846.739	682.112	781.218	510.42	545.624	339.431	41.7945	46.9571	0.644383	0.87314	0.935479	71.8167	68.5787	65.7549
363069	'Horizon' x Illinois 547-1	853.598	644.886	735.506	497.947	539.774	361.828	33.9936	61.8994	0.632352	0.876793	0.922509	68.8941	66.5398	65.4451
363073	'Horizon' x Illinois 547-1	746.677	622.434	694.061	521.343	547.313	331.202	27.7963	142.288	0.732998	0.896801	0.95255	63.0322	65.844	62.9229
363074	'Horizon' x Illinois 547-1	914.131	508.481	788.686	519.506	569.557	309.765	55.4865	32.5501	0.623059	0.644718	0.912122	69.8351	71.4919	65.4926
363075	'Horizon' x Illinois 547-1	833.766	629.237	688.702	558.539	596.133	427.966	17.1352	59.9734	0.714988	0.913657	0.936937	67.7826	65.418	68.9653
363076	'Horizon' x Illinois 547-1	884.509	671.177	767.765	526.191	568.999	368.779	32.5701	31.7629	0.643294	0.874197	0.924766	73.4623	66.6959	68.3186
363077	'Horizon' x Illinois 547-1	875.589	525.231	764.312	477.941	561.047	343.525	29.0295	79.0421	0.640766	0.687195	0.851872	67.5668	66.2364	64.4351
363081	'Horizon' x Illinois 547-1	786.59	607.889	735.969	545.867	583.989	383.931	15.0248	94.4733	0.742432	0.825971	0.93472	64.7702	64.6981	67.0638
363082	'Horizon' x Illinois 547-1	815.752	596.856	713.789	526.784	566.866	384.999	25.1564	101.701	0.694901	0.83618	0.929292	66.2542	66.2821	65.3743
363087	'Horizon' x Illinois 547-1	882.244	691.361	746.402	551.005	562.44	343.975	32.8516	29.5713	0.637511	0.926259	0.979667	72.7831	65.3984	67.3527
363090	'Horizon' x Illinois 547-1	855.133	608.991	740.646	506.497	568.879	331.089	40.0266	70.1555	0.665252	0.822242	0.890342	68.2137	66.969	63.2111
363091	'Horizon' x Illinois 547-1	845.513	643.665	710.134	511.919	556.692	369.131	21.4507	78.363	0.658408	0.906399	0.919572	68.2099	64.9494	63.3002
363095	'Horizon' x Illinois 547-1	788.495	608.494	711.884	499.92	517.993	324.087	21.4123	146.742	0.656939	0.854766	0.965108	65.4327	62.8303	61.3652
363096	'Horizon' x Illinois 547-1	860.38	639.03	709.87	507.073	549.523	355.26	38.2699	56.6788	0.638698	0.900207	0.922752	67.6082	68.0049	66.1608
363097	'Horizon' x Illinois 547-1	819.118	622.002	706.699	509.515	546.216	349.932	27.2971	110.492	0.666834	0.880151	0.932809	65.0902	64.9635	63.652
363098	'Horizon' x Illinois 547-1	944.757	646.527	786.917	502.748	535.767	303.708	65.9029	24.4168	0.567096	0.821595	0.938369	74.2323	72.6784	67.1137
363099	'Horizon' x Illinois 547-1	857.898	534.209	750.674	531.353	608.692	402.007	34.4858	63.2297	0.709516	0.711639	0.872943	69.7218	69.5197	65.8651
363100	'Horizon' x Illinois 547-1	883.217	517.025	768.734	519.334	551.973	336.693	36.1086	45.5245	0.624957	0.672567	0.940869	67.6785	67.3534	64.6825
363101	'Horizon' x Illinois 547-1	881.921	517.073	707.496	470.971	557	355.61	36.0166	85.7731	0.631576	0.730849	0.845549	67.7957	66.9487	62.3898
363102	'Horizon' x Illinois 547-1	866.48	638.713	712.611	470.423	501.746	330.511	25.5134	100.122	0.579063	0.896299	0.937572	68.5152	64.3142	64.3073
363104	'Horizon' x Illinois 547-1	840.122	606.75	732.747	480.126	517.442	318.374	29.1635	104.52	0.615913	0.828048	0.927884	67.7697	62.6299	61.9334
363105	'Horizon' x Illinois 547-1	888.475	710.113	757.831	576.603	598.575	325.949	73.6068	53.932	0.67371	0.937033	0.963292	71.4866	72.6206	70.6748
363106	'Horizon' x Illinois 547-1	840.774	636.94	695.97	515.85	550.458	340.953	33.8083	74.0593	0.654703	0.915183	0.937129	68.2584	65.4729	66.1596
363110	'Horizon' x Illinois 547-1	781.809	599.164	735.963	538.633	586.848	372.508	23.3745	120.383	0.750628	0.814123	0.917841	66.8838	65.7474	62.7712
364001	'Horizon' x Illinois 547-1	876.079	535.465	716.904	491.045	529.956	331.769	24.5094	121.204	0.604919	0.746914	0.926576	66.4058	63.9198	61.3367
364002	'Horizon' x Illinois 547-1	805.314	617.135	735.035	550.637	598.95	367.709	34.6566	85.3204	0.743747	0.839599	0.919337	68.4099	66.4122	64.0057
364004	'Horizon' x Illinois 547-1	834.875	646.332	736.171	526.642	569.104	371.512	22.8322	58.5294	0.681664	0.877964	0.925388	68.0113	66.102	67.7307
364005	'Horizon' x Illinois 547-1	872.674	687.986	768.887	542.828	568.541	340.027	43.791	22.2012	0.651493	0.894782	0.954773	73.168	67.7037	67.5183
364009	'Horizon' x Illinois 547-1	873.775	649.847	749.183	480.332	521.718	329.47	28.3937	71.8386	0.597086	0.867407	0.920673	70.5908	64.3741	63.7703
364010	'Horizon' x Illinois 547-1	756.215	578.707	686.242	489.781	547.677	367.162	17.4208	166.532	0.724234	0.843299	0.894288	62.6114	64.0561	63.4264
364014	'Horizon' x Illinois 547-1	863.675	663.227	779.329	550.795	607.02	358.997	54.3129	19.9505	0.702833	0.851024	0.907377	71.5968	70.4505	68.929
364016	'Horizon' x Illinois 547-1	883.805	677.962	748.119	515.933	547.463	340.926	53.0777	23.9218	0.619439	0.906223	0.942407	73.3847	69.3995	68.9721
364017	'Horizon' x Illinois 547-1	843.153	651.072	744.776	477.512	510.09	310.284	41.5302	91.3275	0.604979	0.874185	0.936134	68.8777	66.7943	61.9025
364023	'Horizon' x Illinois 547-1	884.928	622.084	776.964	513.657	557.133	343.8	34.9686	27.7865	0.62958	0.80066	0.921966	70.633	66.5372	67.6473
364026	'Horizon' x Illinois 547-1	851.312	644.816	754.717	515.153	536.99	305.194	47.1281	62.2767	0.630779	0.854382	0.959334	69.0052	66.5714	62.8744
364027	'Horizon' x Illinois 547-1	864.267	606.311	753.029	536.384	576.657	401.737	25.6366	49.355	0.667221	0.805163	0.930161	68.7827	66.217	70.3947
364029	'Horizon' x Illinois 547-1	893.647	688.845	768.036	534.432	563.666	326.532	48.2669	25.5324	0.630748	0.896892	0.948135	72.1695	68.6309	66.1059
364030	'Horizon' x Illinois 547-1	895.138	674.871	738.039	528.744	555.773	354.986	41.2523	35.5399	0.62088	0.914411	0.951366	72.2253	67.4201	67.1037
364032	'Horizon' x Illinois 547-1	881.256	685.211	752.394	534.543	557.32	318.037	44.2471	18.7828	0.632416	0.910708	0.959131	70.2327	67.5602	66.9188
364036	'Horizon' x Illinois 547-1	861.718	622.393	700.01	475.589	505.695	348.971	22.9655	117.419	0.586845	0.889121	0.940466	68.9665	63.5284	63.2037
364037	'Horizon' x Illinois 547-1	924.665	712.003	793.445	561.525	579.301	323.98	56.5878	77.1427	0.626498	0.897357	0.969316	73.0992	69.9901	71.243
364039	'Horizon' x Illinois 547-1	875.839	558.254	781.333	553.971	590.136	345.103	71.1418	32.5401	0.673795	0.714489	0.938718	74.3875	70.1052	67.9865
364040	'Horizon' x Illinois 547-1	883.564	698.981	773.704	559.048	581.622	382.318	31.9011	46.6259	0.658267	0.903422	0.961188	73.708	66.7424	70.9621
364044	'Horizon' x Illinois 547-1	869.954	681.439	756.616	556.305	587.667	347.963	55.7437	21.8996	0.675515	0.90064	0.946633	71.3933	70.0221	68.1812
364045	'Horizon' x Illinois 547-1	888.268	554.509	756.061	514.072	569.152	361.458	34.404	33.3343	0.640744	0.733418	0.903225	67.4238	68.9661	69.6679
364046	'Horizon' x Illinois 547-1	907.332	692.227	754.287	502.813	532.275	341.692	31.828	53.7354	0.586637	0.917723	0.94465	73.5963	67.0226	68.8236
364047	'Horizon' x Illinois 547-1	856.734	580.965	730.541	499.149	519.346	284.588	32.8801	87.1383	0.606192	0.795253	0.961112	65.8974	65.1164	62.2272
364048	'Horizon' x Illinois 547-1	907.672	656.572	752.786	536.573	564.473	342.818	39.877	25.2231	0.621891	0.872189	0.950573	72.9223	68.1716	66.9557
364049	'Horizon' x Illinois 547-1	929.694	739.471	772.487	547.074	556.879	319.278	64.7045	48.8342	0.598992	0.95726	0.982393	76.2204	73.3494	69.2359
364050	'Horizon' x Illinois 547-1	863.837	668.475	754.948	518.756	545.404	302.067	37.4324	34.8212	0.631373	0.885459	0.951142	68.3109	66.6287	65.1535
364051	'Horizon' x Illinois 547-1	847.261	644.433	723.838	526.345	546.756	357.697	26.616	68.3315	0.645321	0.890299	0.96267	69.2289	63.9336	65.2118
364054	'Horizon' x Illinois 547-1	862.89	660.639	712.337	526.061	552.922	359.331	37.055	43.4182	0.64078	0.927426	0.951419	68.5709	68.017	69.2941
364055	'Horizon' x Illinois 547-1	786.187	632.366	699.666	538.516	569.5	359.588	28.7518	110.391	0.724382	0.903811	0.945596	67.0757	66.0769	63.4097
364057	'Horizon' x Illinois 547-1	882.788	587.361	772.544	509.202	549.782	318.819	30.1535	53.332	0.62278	0.760295	0.926188	68.0239	65.7737	66.6981
364059	'Horizon' x Illinois 547-1	858.978	662.787	751.997	543.183	580.678	370.634	35.0682	36.3674	0.676011	0.881369	0.935428	70.6562	66.9854	66.9738
364061	'Horizon' x Illinois 547-1	866.436	758.21	819.312	569.234	585.332	313.571	55.8235	88.5044	0.675563	0.925422	0.972496	74.775	69.9677	74.4486
364066	'Horizon' x Illinois 547-1	755.392	625.899	703.641	487.07	520.634	303.504	19.7674	154.164	0.689223	0.889514	0.935534	64.1026	62.4235	61.2485
364069	'Horizon' x Illinois 547-1	882.695	604.726	759.251	527.194	559.649	314.373	49.638	27.2474	0.634023	0.796477	0.942009	70.1245	69.2625	66.739
364071	'Horizon' x Illinois 547-1	850.998	701.621	772.383	535.722	560.993	341.177	55.4666	29.5799	0.659218	0.908385	0.954954	73.6467	70.5666	67.0402
364075	'Horizon' x Illinois 547-1	961.65	558.393	726.077	502.911	531.664	304.798	37.7919	18.9107	0.552866	0.769055	0.94592	68.4584	66.0284	67.576
364079	'Horizon' x Illinois 547-1	840.671	649.284	726.625	507.067	538.827	320.802	24.1858	84.8236	0.640949	0.893561	0.941056	66.8258	63.8031	63.7824
364080	'Horizon' x Illinois 547-1	861.152	663.879	743.834	530.74	534.306	323.784	32.6972	44.0871	0.620455	0.89251	0.993327	69.4919	67.6596	67.8918
364082	'Horizon' x Illinois 547-1	857.497	682.414	763.864	538.845	578.425	384.723	28.3684	35.9336	0.67455	0.893371	0.931574	71.801	65.2784	71.5202
364083	'Horizon' x Illinois 547-1	894.135	543.422	719.242	486.69	513.07	315.392	28.2588	69.1754	0.573817	0.755548	0.948584	66.5064	63.9768	66.0929
364086	'Horizon' x Illinois 547-1	921.707	630.622	736.169	498.172	530.411	310.334	42.5643	32.3582	0.575466	0.856626	0.93922	68.5321	67.6594	65.0403
365004	'Horizon' x Illinois 547-1	865.655	618.78	750.068	476.836	556.913	343.533	32.0655	88.6909	0.643342	0.824965	0.856213	69.406	66.224	63.1724
365005	'Horizon' x Illinois 547-1	884.361	577.531	756.547	512.035	543.665	333.588	22.5367	61.6445	0.614755	0.763377	0.94182	69.6758	63.6258	64.936
365007	'Horizon' x Illinois 547-1	791.663	603.683	689.146	553.031	586.404	401.812	26.5357	102.462	0.740724	0.875987	0.943089	66.393	66.8415	64.7622
365010	'Horizon' x Illinois 547-1	905.521	616.473	784.99	523.756	560.652	330.31	69.2809	32.3261	0.619148	0.785325	0.934192	72.4981	74.0833	69.2139
365012	'Horizon' x Illinois 547-1	849.908	632.049	708.467	518.469	544.807	347.527	29.245	81.0354	0.641019	0.892136	0.951655	66.9388	65.3785	64.6353
365013	'Horizon' x Illinois 547-1	808.267	598.581	678.755	536.81	563.606	362.686	27.1474	122.374	0.697302	0.881881	0.952456	65.9338	65.8562	64.8704
365015	'Horizon' x Illinois 547-1	856.253	600.208	785.364	531.504	592.67	370.168	39.878	35.5894	0.692167	0.764242	0.896796	70.1822	67.7919	67.5236
365017	'Horizon' x Illinois 547-1	874.399	663.819	767.053	521.571	554.608	338.889	49.4866	27.9798	0.634273	0.865415	0.940433	73.457	70.1677	68.7475
365018	'Horizon' x Illinois 547-1	767.674	424.071	747.64	428.534	594.588	428.825	21.5073	158.588	0.774532	0.567213	0.720725	65.1036	72.0682	65.3764
365020	'Horizon' x Illinois 547-1	881.623	612.344	780.057	537.286	573.785	353.559	44.6464	23.4413	0.650828	0.784999	0.936389	72.8574	69.8679	68.3653
365021	'Horizon' x Illinois 547-1	877.215	557.547	756.1	514.99	560.718	344.803	30.2286	43.3525	0.639203	0.737398	0.918446	71.4535	64.4209	67.4765
365024	'Horizon' x Illinois 547-1	952.123	591.208	752.241	488.416	512.108	274.917	67.789	33.7057	0.537859	0.78593	0.953737	71.0621	70.2945	66.4482
365025	'Horizon' x Illinois 547-1	880.832	554.44	756.791	457.398	518.806	324.095	36.738	80.0847	0.588996	0.732619	0.881636	68.5681	65.6914	63.1545
365027	'Horizon' x Illinois 547-1	819.295	603.691	747.779	531.421	556.962	320.791	34.0457	88.2318	0.679806	0.807312	0.954144	67.2761	65.4068	63.6174
365028	'Horizon' x Illinois 547-1	803.853	541.402	753.807	534.376	605.208	372.025	49.2028	88.2839	0.752883	0.718224	0.882963	68.8239	69.9218	64.1642
365030	'Horizon' x Illinois 547-1	763.556	569.649	709.497	466.217	529.168	296.824	14.0305	152.056	0.693031	0.802891	0.881037	61.7334	62.6135	62.1886
365035	'Horizon' x Illinois 547-1	874.41	608.959	720.692	510.345	527.21	336.196	32.7948	83.1446	0.602932	0.844964	0.96801	68.7164	66.6908	64.1293
365036	'Horizon' x Illinois 547-1	803.866	566.087	692.674	511.123	547.598	348.073	30.3494	151.024	0.681206	0.817248	0.93339	66.8628	65.0041	61.5236
365037	'Horizon' x Illinois 547-1	940.002	707.3	746.427	523.319	531.664	302.641	57.2125	47.2659	0.565599	0.947582	0.984304	74.5453	68.1321	68.7716
365038	'Horizon' x Illinois 547-1	798.705	664.832	726.803	521.597	544.396	340.96	32.9603	79.2339	0.681599	0.914735	0.958121	67.8539	66.0516	65.8037
365039	'Horizon' x Illinois 547-1	888.647	660.321	797.182	516.621	555.359	327.347	45.4061	20.7019	0.624949	0.82832	0.930248	71.2489	68.3119	68.6875
365041	'Horizon' x Illinois 547-1	857.631	616.102	709.492	492.944	514.89	328.613	19.9067	96.7521	0.600363	0.868371	0.957377	64.1794	64.0098	63.9167
365042	'Horizon' x Illinois 547-1	875.429	623.51	762.374	502.031	529.145	310.351	51.8183	54.1245	0.604441	0.817854	0.948758	70.568	68.5663	64.284
365044	'Horizon' x Illinois 547-1	894.637	678.21	760.882	512.366	543.339	320.165	51.9807	24.4605	0.607329	0.891348	0.942996	72.0173	68.8641	65.1378
365047	'Horizon' x Illinois 547-1	844.568	628.276	747.763	494.179	532.515	306.44	50.3096	73.108	0.630517	0.840207	0.92801	68.111	67.8592	63.5605
365048	'Horizon' x Illinois 547-1	880.679	649.99	752.697	504.87	529.134	328.055	40.2808	32.2762	0.600825	0.863547	0.954143	68.9309	67.7372	67.7141
365049	'Horizon' x Illinois 547-1	952.465	668.731	730.873	526.31	571.465	380.231	52.7451	78.6676	0.599986	0.914975	0.920984	73.9628	73.2949	72.6729
365051	'Horizon' x Illinois 547-1	902.547	650.971	766.666	546.131	579.458	367.929	46.991	29.8927	0.642025	0.849093	0.942486	72.7045	70.0711	68.1452
365052	'Horizon' x Illinois 547-1	809.341	625.17	728.442	525.424	575.158	347.189	42.0946	70.0576	0.71065	0.858229	0.91353	67.2	66.9741	66.8578
365054	'Horizon' x Illinois 547-1	860.801	695.348	753.105	561.297	590.582	327.906	52.124	29.7329	0.686085	0.923308	0.950413	69.0636	68.6977	69.1502
365055	'Horizon' x Illinois 547-1	775	582.857	652.845	469.085	505.582	329.512	14.8181	197.143	0.652364	0.892795	0.927811	61.7848	62.832	61.2596
365057	'Horizon' x Illinois 547-1	864.064	629.928	743.994	510.177	556.258	361.356	38.8236	42.5022	0.643769	0.846684	0.91716	69.6936	67.6839	67.9803
365059	'Horizon' x Illinois 547-1	879.698	627.15	733.787	503.371	558.561	350.879	31.7041	34.457	0.634947	0.854676	0.901192	67.1806	66.4373	67.8717
365061	'Horizon' x Illinois 547-1	859.956	627.669	740.641	531.918	575.858	333.308	42.7469	46.9119	0.669637	0.847467	0.923695	68.6186	68.6715	63.6346
365063	'Horizon' x Illinois 547-1	827.122	677.459	723.824	544.127	566.371	384.047	31.3156	50.4177	0.684749	0.935944	0.960726	71.1087	65.1139	66.4089
365064	'Horizon' x Illinois 547-1	869.074	644.343	785.626	533.803	563.831	330.314	44.5634	27.9313	0.648772	0.820165	0.946742	72.0989	66.8337	65.9782
365065	'Horizon' x Illinois 547-1	818.084	619.956	705.503	510.83	540.039	342.916	35.9398	86.0015	0.660126	0.878744	0.945913	66.3756	65.266	64.468
365070	'Horizon' x Illinois 547-1	860.823	676.507	750.89	535.98	560.605	331.191	55.1913	41.1247	0.651243	0.90094	0.956074	71.7034	69.6913	65.1321
365074	'Horizon' x Illinois 547-1	870.498	613.936	739.177	486.379	532.066	346.937	48.3315	80.7586	0.61122	0.830568	0.914134	70.1117	67.8063	63.2124
365075	'Horizon' x Illinois 547-1	842.76	619.175	652.96	477.541	489.337	310.894	31.4468	134.075	0.580636	0.948258	0.975894	65.9577	64.4211	62.3645
365076	'Horizon' x Illinois 547-1	899.188	553.125	740.497	509.163	532.345	296.167	35.8161	38.474	0.592029	0.746965	0.956452	68.1887	64.8454	65.8436
365077	'Horizon' x Illinois 547-1	842.068	676.406	756.178	546.074	581.801	394.096	37.6139	43.0847	0.690919	0.894506	0.938593	73.0622	67.2449	66.951
365083	'Horizon' x Illinois 547-1	849.341	628.203	724.36	522.834	581.474	386.775	29.8479	65.3162	0.684618	0.867253	0.899154	68.3703	67.8455	66.9734
365084	'Horizon' x Illinois 547-1	881.911	651.959	723.117	541.555	569.932	344.711	30.5089	24.417	0.646247	0.901596	0.950209	69.2653	65.2242	70.8778
365086	'Horizon' x Illinois 547-1	813.068	600.192	719.043	506.805	540.967	323.81	34.4888	114.541	0.665341	0.83471	0.936849	66.4983	64.6538	61.9722
365087	'Horizon' x Illinois 547-1	862.652	627.726	705.589	521.694	559.449	378.982	41.1447	62.3942	0.648522	0.889649	0.932514	67.5272	70.454	66.6585
365088	'Horizon' x Illinois 547-1	848.069	649.508	738.748	560.089	587.637	382.941	41.9698	30.8472	0.692912	0.879201	0.953121	69.2671	70.3446	68.7409
365090	'Horizon' x Illinois 547-1	823.268	541.675	709.08	495.704	549.537	362.496	25.4546	117.572	0.667507	0.763913	0.902039	65.3146	64.1725	64.3792
365091	'Horizon' x Illinois 547-1	801.52	557.719	740.238	504.132	563.104	379.79	27.137	90.3073	0.702545	0.753432	0.895273	66.4132	64.8505	64.9711
365093	'Horizon' x Illinois 547-1	911.984	659.264	760.076	527.66	564.869	346.292	50.903	29.6876	0.619385	0.867365	0.934129	72.003	69.3501	69.386
365096	'Horizon' x Illinois 547-1	816.652	625.609	741.824	538.154	567.294	367.138	34.2278	77.4449	0.694658	0.843339	0.948633	71.7933	66.052	65.1989
365097	'Horizon' x Illinois 547-1	861.03	643.077	765.858	546.713	586.822	343.803	48.0162	23.6812	0.681535	0.839683	0.931651	70.5223	68.4666	66.0201
365101	'Horizon' x Illinois 547-1	834.501	603.866	769.182	517.345	561.617	355.415	39.7119	83.1932	0.672997	0.785076	0.921172	69.8698	66.7575	63.0189
365103	'Horizon' x Illinois 547-1	916.917	680.304	740.428	545.739	573.089	326.905	62.1053	34.6707	0.625018	0.918799	0.952277	71.7949	72.8315	69.4488
365104	'Horizon' x Illinois 547-1	865.931	567.211	758.043	532.941	556.329	318.2	54.2161	68.9139	0.642463	0.748256	0.957961	70.6334	69.6202	62.3264
365106	'Horizon' x Illinois 547-1	872.442	656.567	741.677	526.105	561.823	367.525	34.6212	32.7754	0.643966	0.885246	0.936424	73.0941	66.0449	67.8324
365107	'Horizon' x Illinois 547-1	826.774	617.155	702.655	477.835	496.453	316.273	16.7628	139.174	0.60047	0.878319	0.962498	64.1251	63.3255	62.0694
365108	'Horizon' x Illinois 547-1	843.406	598.86	746.696	523.324	558.52	335.037	53.8817	72.293	0.662219	0.802012	0.936983	70.9551	67.7565	61.6211
366002	'Horizon' x Illinois 547-1	818.54	622.858	763.188	537.308	577.299	361.864	42.5558	41.3827	0.705279	0.816127	0.930728	69.6364	67.5046	65.6698
366003	'Horizon' x Illinois 547-1	829.151	621.724	705.812	535.788	571.032	381.502	27.5588	83.5773	0.688695	0.880863	0.938279	69.0393	65.0768	65.4617
366005	'Horizon' x Illinois 547-1	813.435	639.505	741.182	505.915	530.393	301.824	40.2346	84.8895	0.65204	0.862818	0.953849	64.902	67.4113	63.1495
366006	'Horizon' x Illinois 547-1	939.732	615.415	807.492	520.264	536.333	299.002	64.004	43.8524	0.570729	0.762132	0.97004	73.0308	70.5146	67.0279
366007	'Horizon' x Illinois 547-1	848.941	429.809	754.219	409.854	538.355	331.01	30.5729	158.465	0.634148	0.569872	0.761308	64.0225	65.8159	60.1967
366008	'Horizon' x Illinois 547-1	831.021	640.725	763.548	534.272	595.45	374.282	36.7967	46.7207	0.716528	0.839141	0.897257	67.9708	67.9659	68.5637
366013	'Horizon' x Illinois 547-1	803.511	668.985	753.625	553.686	586.157	341.591	38.0855	47.4446	0.729494	0.88769	0.944605	67.623	68.9459	66.618
366015	'Horizon' x Illinois 547-1	863.005	499.033	770.361	513.681	568.675	318.722	41.9489	82.0533	0.658947	0.647792	0.903296	67.5764	67.588	63.8601
366017	'Horizon' x Illinois 547-1	868.079	630.513	743.624	514.232	538.013	327.061	32.8314	61.6708	0.619775	0.847892	0.955797	68.9125	65.4821	65.7308
366020	'Horizon' x Illinois 547-1	832.056	638.853	722.685	522.215	594.196	374.718	34.6747	51.7496	0.71413	0.884	0.87886	68.1239	66.9174	68.0392
366047	'Horizon' x Illinois 547-1	843.979	639.816	750.269	529.53	588.97	384.726	35.7149	54.6598	0.697849	0.852783	0.899079	68.4218	69.8575	66.0839
366022	'Horizon' x Illinois 547-1	842.376	669.415	733.296	544.968	575.28	353.989	63.2874	39.9582	0.682926	0.912885	0.947308	74.1284	73.1627	68.0477
366025	'Horizon' x Illinois 547-1	838.05	535.962	722.666	531.83	553.752	369.197	29.5597	98.1884	0.660762	0.741645	0.960412	65.4159	66.3517	65.4438
366026	'Horizon' x Illinois 547-1	875.116	671.173	731.281	531.998	562.725	355.47	39.7737	53.7254	0.643028	0.917804	0.945398	69.3492	68.8797	64.3051
366027	'Horizon' x Illinois 547-1	961.412	712.309	734.534	535.229	541.753	318.075	59.9947	40.6077	0.563497	0.969741	0.987957	76.4191	73.7197	70.4624
366030	'Horizon' x Illinois 547-1	875.589	703.182	750.036	595.005	621.872	399.021	66.6869	55.8978	0.710232	0.937532	0.956798	74.3199	76.7566	72.2101
366032	'Horizon' x Illinois 547-1	815.749	641.06	708.581	537.576	570.329	377.693	19.756	85.7069	0.699147	0.90471	0.942572	66.2348	64.0212	66.4243
366034	'Horizon' x Illinois 547-1	819.589	629.371	780.634	534.347	554.985	299.542	37.4883	71.918	0.67715	0.806231	0.962814	70.0561	65.9406	62.9167
366035	'Horizon' x Illinois 547-1	869.232	606.028	695.755	499.677	509.346	317.279	22.3239	109.706	0.585972	0.871036	0.981018	65.438	63.5421	62.7772
366038	'Horizon' x Illinois 547-1	831.118	677.442	740.749	552.823	566.114	365.565	41.8736	54.5847	0.681148	0.914536	0.976522	72.0347	70.4026	66.2179
366040	'Horizon' x Illinois 547-1	867.435	652.639	776.838	544.029	570.244	318.935	62.1038	32.1414	0.657391	0.840122	0.954028	71.1297	74.5767	66.8417
366041	'Horizon' x Illinois 547-1	836.924	677.466	739.147	565.06	591.83	381.718	34.9352	52.2619	0.707149	0.916551	0.954767	71.0671	67.816	66.1935
366043	'Horizon' x Illinois 547-1	868.377	690.982	775.991	534.328	556.827	371.669	30.6057	24.8187	0.641227	0.890451	0.959595	72.7513	71.0138	68.4327
366045	'Horizon' x Illinois 547-1	839.564	596.247	653.635	464.442	509.386	363.333	19.6337	131.714	0.606726	0.912201	0.911769	65.4589	64.1737	66.9531
366046	'Horizon' x Illinois 547-1	806.7	692.121	740.795	572.596	596.673	391.139	44.8817	45.8736	0.739646	0.934294	0.959648	71.1092	68.6187	67.5621
366048	'Horizon' x Illinois 547-1	870.923	648.068	687.044	522.923	554.834	364.113	43.1064	60.6893	0.637065	0.943271	0.942484	66.5296	72.288	65.916
366049	'Horizon' x Illinois 547-1	845.076	596.004	687.287	512.971	549.03	374.021	23.0989	121.93	0.649682	0.867183	0.934322	67.0853	66.0401	63.3887
366055	'Horizon' x Illinois 547-1	817.232	711.245	754.62	559.614	580.876	330.4	41.6331	38.7222	0.710785	0.94252	0.963396	70.7285	67.4894	65.3177
366059	'Horizon' x Illinois 547-1	796.783	620.367	722.669	558.276	574.589	366.342	37.3494	90.2102	0.721136	0.858439	0.97161	66.7713	69.6486	65.0803
366060	'Horizon' x Illinois 547-1	912.918	689.281	760.278	520.038	528.696	266.515	55.9722	39.0023	0.579127	0.906617	0.983624	70.8446	71.2728	66.4078
366064	'Horizon' x Illinois 547-1	855.129	668.809	739.465	541.754	569.328	351.718	39.7098	52.7864	0.66578	0.904451	0.951568	71.506	67.5479	65.3234
366065	'Horizon' x Illinois 547-1	914.975	731.041	757.923	533.893	536.361	303.994	63.149	32.3055	0.586203	0.964532	0.995399	73.8955	70.7241	66.3339
366066	'Horizon' x Illinois 547-1	824.199	651.568	697.87	537.353	567.762	367.899	39.9455	66.0827	0.688866	0.933652	0.94644	67.4034	68.197	67.3478
366067	'Horizon' x Illinois 547-1	938.289	665.399	824.357	540.506	566.548	326.753	57.5942	49.7578	0.603809	0.807174	0.954034	79.3623	71.7588	68.0322
366068	'Horizon' x Illinois 547-1	829.426	676.923	749.627	529.062	552.967	370.94	36.7116	56.2955	0.666686	0.903014	0.95677	72.8857	67.9191	66.7796
366069	'Horizon' x Illinois 547-1	846.476	676.633	724.486	530.747	547.097	339.276	40.6692	64.5333	0.646324	0.933949	0.970115	72.7659	68.8728	64.7797
366070	'Horizon' x Illinois 547-1	836.541	623.84	700.859	476.652	499.067	311.147	23.0298	129.045	0.596584	0.890108	0.955086	65.2108	63.4317	61.6068
366072	'Horizon' x Illinois 547-1	820.556	667.793	750.035	540.209	563.46	372.771	25.9289	77.6881	0.686682	0.890349	0.958734	69.2431	69.8923	66.4597
366074	'Horizon' x Illinois 547-1	826.965	640.418	751.589	515.546	518.802	341.92	21.8189	96.0158	0.627357	0.852086	0.993724	69.5594	62.8414	63.0775
366075	'Horizon' x Illinois 547-1	838.613	618.072	722.91	474.553	505.812	292.266	26.7568	125.572	0.603153	0.854977	0.9382	66.2778	64.0687	61.3542
366078	'Horizon' x Illinois 547-1	853.392	471.77	747.987	438.821	541.296	358.946	37.1533	136.683	0.634287	0.63072	0.810686	67.2766	67.2609	60.9417
366083	'Horizon' x Illinois 547-1	831.662	666.364	739.157	507.349	531.213	297.565	48.9088	66.0323	0.638736	0.901518	0.955076	69.29	66.6149	63.6143
366085	'Horizon' x Illinois 547-1	823.655	666.504	698.149	519.494	525.253	353.669	37.2686	99.4608	0.63771	0.954672	0.989037	67.4133	66.3538	63.3717
366086	'Horizon' x Illinois 547-1	886.421	545.941	792.171	473.355	532.677	314.584	37.7923	55.982	0.60093	0.689171	0.888635	69.5832	65.5576	64.0798
366087	'Horizon' x Illinois 547-1	881.362	693.962	781.382	577.97	623.87	397.57	68.538	58.7286	0.707848	0.888121	0.926426	78.8014	75.3778	69.8795
366088	'Horizon' x Illinois 547-1	791.099	652.233	729.498	583.494	589.408	379.99	32.9376	75.4905	0.745049	0.894085	0.989967	67.249	68.1962	68.9061
366091	'Horizon' x Illinois 547-1	880.133	677.667	764.26	530.424	525.358	306.522	46.6039	48.0956	0.596908	0.886697	1.00964	71.8121	68.6442	66.309
366093	'Horizon' x Illinois 547-1	843.972	522.696	751.449	491.052	520.857	315.298	31.9143	112.106	0.61715	0.695585	0.942776	68.5448	63.066	61.2316
366094	'Horizon' x Illinois 547-1	880.384	582.818	670.801	473.082	501.212	354.212	30.3001	126.655	0.569311	0.86884	0.943875	67.8604	64.0208	61.9971
366095	'Horizon' x Illinois 547-1	865.102	628.218	680.999	481.691	504.735	311.929	30.3536	105.964	0.58344	0.922494	0.954344	66.3585	63.9642	62.8831
366097	'Horizon' x Illinois 547-1	891.648	710.998	756.946	562.564	562.351	344.341	47.9008	25.9898	0.630688	0.939298	1.00038	74.2595	70.2625	64.5523
366100	'Horizon' x Illinois 547-1	880.638	752.008	777.616	558.472	535.756	292.783	60.6055	22.0686	0.608373	0.967068	1.0424	74.8623	72.61	67.7418
366103	'Horizon' x Illinois 547-1	871.018	708.026	784.707	554.126	560.818	305.214	65.4958	24.2576	0.643865	0.902281	0.988068	73.3624	70.9355	67.1333
366104	'Horizon' x Illinois 547-1	832.057	554.768	753.58	534.804	592.982	383.794	40.7185	106.958	0.71267	0.736176	0.901889	71.6551	69.2574	62.5118
366105	'Horizon' x Illinois 547-1	818.459	674.888	741.146	538.65	568.003	397.389	29.3108	67.6948	0.693992	0.910601	0.948322	69.5599	70.0169	68.1252
366107	'Horizon' x Illinois 547-1	949.004	650.66	776.482	537.077	579.348	326.893	71.9722	56.3525	0.61048	0.837959	0.927038	75.7974	73.9164	67.4726
367001	'Horizon' x Illinois 547-1	891.429	640.875	699.492	511.653	532.802	322.017	39.5762	86.233	0.597695	0.916201	0.960305	68.8008	69.3345	62.3811
367004	'Horizon' x Illinois 547-1	883.485	675.782	765.571	524.025	565.897	389.511	46.0591	19.6763	0.640528	0.882716	0.926008	76.1664	77.7438	68.5179
367005	'Horizon' x Illinois 547-1	864.94	677.701	750.124	551.787	587.749	412.053	39.9908	27.8559	0.679525	0.903453	0.938814	74.3346	72.8503	69.421
367006	'Horizon' x Illinois 547-1	873.844	526.257	763.403	453.949	536.731	325.03	41.2015	101.377	0.614218	0.689356	0.845767	70.2565	65.3582	62.6509
367007	'Horizon' x Illinois 547-1	869.811	623.059	765.271	530.845	575.948	337.999	47.7247	28.8551	0.662153	0.814168	0.921689	69.8433	68.5895	66.2905
367009	'Horizon' x Illinois 547-1	879.309	668.378	736.391	513.236	555.092	354.184	49.8522	40.4944	0.631282	0.90764	0.924597	72.9773	67.6002	66.8277
367011	'Horizon' x Illinois 547-1	888.026	670.428	735.398	485.05	527.811	335.163	36.3583	77.8261	0.594365	0.911653	0.918983	73.2164	65.9379	62.7055
367018	'Horizon' x Illinois 547-1	871.191	623.072	775.742	497.394	582.051	381.133	45.9815	47.166	0.668109	0.803195	0.854555	73.8938	71.9057	65.1997
367019	'Horizon' x Illinois 547-1	916.729	723.489	778.917	608.136	605.27	374.738	54.4629	65.7502	0.660249	0.928839	1.00474	75.0607	76.5761	69.2974
367020	'Horizon' x Illinois 547-1	918.362	598.202	778.168	515.25	547.676	308.439	46.5356	30.7843	0.596361	0.768731	0.940794	70.5943	68.8831	65.9669
367022	'Horizon' x Illinois 547-1	894.562	631.707	692.238	476.247	518.912	328.815	36.2794	93.5355	0.580074	0.912558	0.917779	71.6795	65.2572	64.3172
367023	'Horizon' x Illinois 547-1	843.971	673.98	743.799	540.751	547.003	332.472	48.5964	53.2036	0.648131	0.906131	0.988569	70.4436	68.6392	64.3223
367026	'Horizon' x Illinois 547-1	844.007	692.924	765.25	556.897	576.247	379.736	48.4113	36.7944	0.682751	0.905488	0.966422	73.8598	73.243	66.6358
367031	'Horizon' x Illinois 547-1	931.68	693.286	818.491	530.177	563.615	300.691	72.0404	43.2328	0.604945	0.847029	0.940672	77.2499	74.2136	67.6471
367034	'Horizon' x Illinois 547-1	865.727	621.381	766.169	518.452	564.338	386.517	49.7503	55.3382	0.651866	0.811024	0.918692	74.5667	73.709	66.4518
367036	'Horizon' x Illinois 547-1	852.269	702.39	738.076	556.027	559.284	348.663	45.4314	42.5828	0.656229	0.95165	0.994176	72.2766	68.9318	64.855
367039	'Horizon' x Illinois 547-1	867.568	573.28	731.605	485.972	522.619	322.748	42.9666	100.138	0.602395	0.783593	0.929877	66.6427	67.1925	62.9436
367040	'Horizon' x Illinois 547-1	831.391	703.43	784.886	575.936	597.53	368.99	51.5673	38.221	0.718711	0.896219	0.963861	74.1329	72.5182	69.734
367041	'Horizon' x Illinois 547-1	828.031	651.728	736.758	548.792	582.464	348.67	55.8597	61.2994	0.703432	0.884589	0.942191	69.7846	71.8292	65.129
367042	'Horizon' x Illinois 547-1	864.08	635.331	693.942	502.899	527.096	330.641	44.7015	82.3079	0.610009	0.91554	0.954092	69.4245	68.9709	64.5281
367043	'Horizon' x Illinois 547-1	808.951	657.298	695.689	547.167	557.492	358.155	29.9787	92.4667	0.689154	0.944816	0.981481	68.8419	64.7979	65.7156
367047	'Horizon' x Illinois 547-1	790.643	615.408	711.088	547.281	555.032	336.018	32.8682	128.527	0.702001	0.865446	0.986034	67.3845	66.4151	61.3903
367048	'Horizon' x Illinois 547-1	851.503	695.261	786.863	550.526	581.313	376.287	30.7789	34.9492	0.682691	0.883586	0.947039	74.8676	72.4496	69.5758
367049	'Horizon' x Illinois 547-1	849.752	652.954	757.206	531.025	564.233	375.629	47.036	69.2473	0.663997	0.86232	0.941144	71.8262	74.8552	66.2565
367051	'Horizon' x Illinois 547-1	847.283	691.571	764.014	572.65	572.177	373.957	46.032	42.3496	0.675308	0.905181	1.00083	75.4745	70.4145	67.2322
CGB05_NorCab001	'Norton' x 'Cabernet Sauvignon'	943.825	405.659	758.895	392.805	533.616	309.263	40.4657	72.6953	0.565376	0.534538	0.73612	67.4741	70.1559	65.807
CGB05_NorCab002	'Norton' x 'Cabernet Sauvignon'	940.882	362.075	807.188	383.505	581.919	344.645	54.4863	29.907	0.618482	0.448564	0.659035	72.045	74.2427	68.9074
CGB05_NorCab003	'Norton' x 'Cabernet Sauvignon'	867.69	426.656	805.391	499.542	580.456	321.759	46.899	32.3519	0.668966	0.529751	0.860602	66.724	70.4126	69.6542
CGB05_NorCab004	'Norton' x 'Cabernet Sauvignon'	884.829	527.403	782.61	488.808	561.859	358.149	26.6522	68.8149	0.634991	0.673902	0.869983	68.711	67.5861	67.0295
CGB05_NorCab005	'Norton' x 'Cabernet Sauvignon'	888.347	485.563	779.348	428.303	550.569	327.634	39.6683	80.4147	0.619768	0.623038	0.777928	66.3934	69.7092	66.1293
CGB05_NorCab006	'Norton' x 'Cabernet Sauvignon'	884.771	485.388	732.246	474.203	542.96	334.099	39.4261	104.102	0.613673	0.662876	0.873366	65.6275	69.5198	64.349
CGB05_NorCab007	'Norton' x 'Cabernet Sauvignon'	845.555	419.506	812.943	373.508	552.461	316.806	38.7042	93.2688	0.653371	0.516034	0.67608	65.9831	67.1588	64.9682
CGB05_NorCab008	'Norton' x 'Cabernet Sauvignon'	921.392	415.384	773.535	455.919	524.691	294.872	35.0784	58.9899	0.569454	0.536994	0.86893	67.4556	65.9684	65.9855
CGB05_NorCab009	'Norton' x 'Cabernet Sauvignon'	910.005	341.174	740.028	350.456	513.563	286.736	30.6877	69.9967	0.564352	0.461029	0.682401	66.5925	64.4089	69.6869
CGB05_NorCab010	'Norton' x 'Cabernet Sauvignon'	859.149	441.817	691.043	403.793	523.004	366.187	15.6617	164.829	0.608746	0.639349	0.772064	62.9728	63.998	63.4742
CGB05_NorCab011	'Norton' x 'Cabernet Sauvignon'	855.345	468.194	784.184	451.223	553.897	301.802	30.3478	121.527	0.647571	0.597046	0.814634	65.2481	66.1539	62.2449
CGB05_NorCab013	'Norton' x 'Cabernet Sauvignon'	952.132	494.65	742.421	411.85	497.483	303.95	38.426	73.2211	0.522494	0.666267	0.827867	68.1155	69.8501	63.437
CGB05_NorCab015	'Norton' x 'Cabernet Sauvignon'	940.765	343.552	769.667	353.691	529.482	299.309	38.2564	56.3617	0.562821	0.446364	0.667994	65.6466	70.4033	67.8153
CGB05_NorCab017	'Norton' x 'Cabernet Sauvignon'	927.881	443.987	791.231	401.469	569.424	337.975	37.5619	65.1602	0.613682	0.561134	0.705044	69.9244	68.8165	64.4838
CGB05_NorCab018	'Norton' x 'Cabernet Sauvignon'	969.628	402.978	779.988	333.533	539.352	312.125	39.1218	30.8929	0.556246	0.516647	0.618396	70.1412	73.3086	70.8119
CGB05_NorCab021	'Norton' x 'Cabernet Sauvignon'	941.338	427.432	759.306	415.609	513.605	296.084	34.9132	52.7235	0.545611	0.562924	0.809199	69.308	64.9375	65.0187
CGB05_NorCab022	'Norton' x 'Cabernet Sauvignon'	847.59	316.026	741.336	284.51	516.535	308.779	28.2334	90.0275	0.609416	0.426293	0.550805	61.9429	65.3868	72.988
CGB05_NorCab024	'Norton' x 'Cabernet Sauvignon'	859.878	394.617	784.36	333.278	601.256	395.242	25.984	77.3965	0.699234	0.503106	0.554304	71.0703	66.975	66.8395
CGB05_NorCab025	'Norton' x 'Cabernet Sauvignon'	830.104	413.637	768.609	351.817	566.663	356.895	25.7375	152.078	0.68264	0.538164	0.620857	67.0255	64.1726	62.0761
CGB05_NorCab026	'Norton' x 'Cabernet Sauvignon'	838.362	301.641	699.392	324.403	480.572	326.38	4.27532	201.166	0.573228	0.431291	0.675034	61.0531	61.1963	62.3133
CGB05_NorCab027	'Norton' x 'Cabernet Sauvignon'	945.137	492.156	743.677	485.585	532.759	366.543	32.1971	33.1904	0.563684	0.661788	0.911453	71.9472	68.322	67.8439
CGB05_NorCab028	'Norton' x 'Cabernet Sauvignon'	858.154	379.65	759.922	338.849	565.027	333.251	22.5071	103.548	0.658422	0.499591	0.599704	65.5891	63.3797	68.332
CGB05_NorCab030	'Norton' x 'Cabernet Sauvignon'	1000.81	440.478	807.563	379.311	533.645	320.517	47.0196	33.4199	0.533214	0.545441	0.710792	73.1768	71.5968	70.369
CGB05_NorCab031	'Norton' x 'Cabernet Sauvignon'	903.896	471.976	791.622	431.712	584.018	347.664	40.1296	25.2391	0.646112	0.596214	0.73921	70.9431	69.3516	68.7432
CGB05_NorCab033	'Norton' x 'Cabernet Sauvignon'	849.194	460.69	743.607	480.606	552.367	343.946	22.997	101.168	0.65046	0.619535	0.870085	65.4226	64.8377	65.9507
CGB05_NorCab035	'Norton' x 'Cabernet Sauvignon'	929.236	338.432	752.254	364.669	532.418	322.236	36.7311	37.6025	0.572963	0.449891	0.684929	67.0909	68.9872	70.7885
CGB05_NorCab036	'Norton' x 'Cabernet Sauvignon'	867.858	389.135	766.326	334.452	544.722	345.29	26.9401	110.066	0.627662	0.507794	0.613987	64.5125	66.179	66.0104
CGB05_NorCab037	'Norton' x 'Cabernet Sauvignon'	930.359	426.92	787.102	401.879	544.456	324.117	29.2475	58.3828	0.585211	0.542395	0.73813	68.5345	69.527	69.3207
CGB05_NorCab038	'Norton' x 'Cabernet Sauvignon'	936.052	381.797	776.858	344.39	510.011	267.707	34.808	52.7456	0.544853	0.491463	0.67526	67.0758	66.2829	67.0192
CGB05_NorCab040	'Norton' x 'Cabernet Sauvignon'	900.005	447.251	744.589	368.263	526.84	324.72	22.0979	108.441	0.585374	0.600668	0.699003	64.912	63.9919	64.6819
CGB05_NorCab041	'Norton' x 'Cabernet Sauvignon'	913.351	328.198	736.091	288.082	511.607	301.981	29.8202	129.257	0.560143	0.445866	0.563092	63.7935	65.5081	61.9484
CGB05_NorCab043	'Norton' x 'Cabernet Sauvignon'	868.289	383.962	758.517	436.705	599.304	396.018	32.1419	63.8608	0.690212	0.506201	0.728687	67.8994	70.0111	66.7965
CGB05_NorCab046	'Norton' x 'Cabernet Sauvignon'	918.258	452.681	785.712	427.991	564.238	356.802	33.2813	58.3097	0.614465	0.576141	0.758529	69.0879	69.3869	66.4692
CGB05_NorCab047	'Norton' x 'Cabernet Sauvignon'	876.65	364.197	718.257	350.974	522.228	292.194	20.2009	160.058	0.595709	0.507057	0.67207	62.6171	65.0896	60.6238
CGB05_NorCab048	'Norton' x 'Cabernet Sauvignon'	834.869	306.259	745.018	302.894	535.229	310.577	14.2849	188.03	0.641093	0.411076	0.565914	61.5324	64.0611	60.4976
CGB05_NorCab049	'Norton' x 'Cabernet Sauvignon'	905.77	504.171	747.98	442.463	564.093	368.513	27.9417	82.8592	0.622778	0.674044	0.784379	69.4015	67.9287	66.786
CGB05_NorCab051	'Norton' x 'Cabernet Sauvignon'	911.616	354.767	767.428	405.071	533.698	308.325	38.8987	36.8171	0.585442	0.46228	0.758988	64.7817	72.2993	72.6074
CGB05_NorCab052	'Norton' x 'Cabernet Sauvignon'	944.215	416.324	766.689	286.749	527.57	321.323	30.883	60.261	0.558739	0.543016	0.543528	71.5814	65.8337	69.0177
CGB05_NorCab053	'Norton' x 'Cabernet Sauvignon'	916.93	569.264	759.108	456.22	568.325	383.956	25.9357	51.3011	0.619812	0.749911	0.802745	69.8036	68.1856	66.8058
CGB05_NorCab054	'Norton' x 'Cabernet Sauvignon'	935.359	374.105	781.533	318.178	560.759	319.699	38.6994	55.0284	0.599512	0.478681	0.567406	68.2084	68.5064	66.1744
CGB05_NorCab056	'Norton' x 'Cabernet Sauvignon'	945.478	439.223	802.368	391.494	578.926	365.771	45.9239	59.3158	0.61231	0.547409	0.676242	71.2785	70.1321	74.3332
CGB05_NorCab058	'Norton' x 'Cabernet Sauvignon'	887.464	407.384	756.975	434.694	556.137	336.403	37.8964	70.7404	0.626658	0.538173	0.781631	66.3675	68.3204	65.9329
CGB05_NorCab059	'Norton' x 'Cabernet Sauvignon'	892.35	308.419	775.865	309.519	519.967	282.244	25.9387	85.696	0.582694	0.397516	0.595267	62.6935	66.2731	66.7461
CGB05_NorCab063	'Norton' x 'Cabernet Sauvignon'	948.146	459.238	758.977	484.758	556.966	348.659	43.7069	36.0543	0.587427	0.605075	0.870354	70.4544	68.9546	74.0721
CGB05_NorCab064	'Norton' x 'Cabernet Sauvignon'	878.454	473.014	773.303	392.48	555.357	343.677	38.1969	82.2037	0.632199	0.61168	0.706715	66.2298	73.2921	66.7005
CGB05_NorCab066	'Norton' x 'Cabernet Sauvignon'	871.236	347.507	749.225	317.75	510.872	305.072	29.0791	153.99	0.586375	0.463822	0.621976	64.1841	66.0602	62.4228
CGB05_NorCab067	'Norton' x 'Cabernet Sauvignon'	907.427	336.519	743.469	318.766	541.953	329.538	28.4789	93.6902	0.597241	0.452634	0.588181	64.5822	67.3663	65.7823
CGB05_NorCab068	'Norton' x 'Cabernet Sauvignon'	956.408	457.777	810.076	373.334	575.191	349.673	35.8946	24.4889	0.601408	0.565104	0.64906	72.7635	71.7824	68.844
CGB05_NorCab072	'Norton' x 'Cabernet Sauvignon'	868.323	366.685	752.629	379.844	599.026	357.689	33.9938	77.0182	0.689865	0.487206	0.634103	64.9521	68.2181	68.0486
CGB05_NorCab073	'Norton' x 'Cabernet Sauvignon'	885.386	342.145	761.743	332.268	621.598	363.036	38.9162	83.8657	0.702064	0.449161	0.534538	67.7375	69.5604	64.3101
CGB05_NorCab074	'Norton' x 'Cabernet Sauvignon'	923.266	438.621	809.49	393.867	592.028	360.451	43.9402	48.344	0.641232	0.541848	0.665284	71.8941	70.2275	64.8324
CGB05_NorCab076	'Norton' x 'Cabernet Sauvignon'	925.991	409.557	814.508	353.867	590.653	356.474	35.8842	24.3338	0.63786	0.502827	0.599112	70.4362	68.5979	69.1344
CGB05_NorCab077	'Norton' x 'Cabernet Sauvignon'	931.351	465.343	764.077	396.031	530.399	306.748	43.1545	62.6312	0.569494	0.609026	0.746666	67.325	67.6402	64.7328
CGB05_NorCab078	'Norton' x 'Cabernet Sauvignon'	927.076	404.807	775.679	339.835	534.723	325.934	32.9237	58.7035	0.576785	0.521874	0.635534	70	66.7502	69.5922
CGB05_NorCab079	'Norton' x 'Cabernet Sauvignon'	896.223	290.68	757.9	254.153	517.912	295.006	33.7505	98.5445	0.577884	0.383534	0.490725	65.8358	67.4718	66.7754
CGB11_NorCab001	'Norton' x 'Cabernet Sauvignon'	841.714	333.185	756.878	334.732	574.911	331.367	29.3701	127.292	0.683024	0.44021	0.582234	63.0926	65.4191	63.365
CGB11_NorCab002	'Norton' x 'Cabernet Sauvignon'	906.255	412.165	752.782	419.225	566.725	323.958	34.8789	82.0431	0.625349	0.547523	0.739733	68.013	66.1525	65.085
CGB11_NorCab003	'Norton' x 'Cabernet Sauvignon'	893.518	364.26	788.664	361.942	535.403	309.702	22.0962	100.046	0.599208	0.46187	0.676018	65.2067	65.401	64.3623
CGB11_NorCab004	'Norton' x 'Cabernet Sauvignon'	907.919	358.06	769.938	308.6	565.105	317.315	33.8819	77.197	0.622418	0.46505	0.546094	67.0812	66.7137	64.7796
CGB11_NorCab006	'Norton' x 'Cabernet Sauvignon'	866.864	338.941	767.493	417.727	548.274	326.291	31.7776	83.3235	0.63248	0.441621	0.761894	64.1944	66.9823	66.1906
CGB11_NorCab007	'Norton' x 'Cabernet Sauvignon'	901.627	343.896	768.77	309.093	570.625	308.991	45.8169	87.8801	0.632884	0.447333	0.541674	66.039	69.1927	61.8243
CGB11_NorCab008	'Norton' x 'Cabernet Sauvignon'	914.072	351.692	769.81	369.658	504.101	291.114	29.8904	88.2951	0.55149	0.456855	0.733301	63.2314	68.6407	63.8623
CGB11_NorCab009	'Norton' x 'Cabernet Sauvignon'	824.732	355.967	750.59	448.823	552.288	353.852	20.9727	153.335	0.669657	0.474249	0.812661	64.1838	65.3884	61.749
CGB11_NorCab010	'Norton' x 'Cabernet Sauvignon'	879.619	368.336	776.152	404.871	566.417	330.069	35.4323	80.4766	0.643935	0.474567	0.714793	63.9925	68.4368	66.0456
CGB11_NorCab011	'Norton' x 'Cabernet Sauvignon'	909.756	359.375	804.286	299.285	598.742	373.136	33.4128	22.2076	0.658135	0.446825	0.499856	70.3543	67.6536	66.9106
CGB11_NorCab012	'Norton' x 'Cabernet Sauvignon'	931.065	372.852	739.79	406.628	595.323	339.765	35.1754	48.874	0.6394	0.503997	0.683038	66.0602	69.5117	65.2242
CGB11_NorCab014	'Norton' x 'Cabernet Sauvignon'	865.541	332.654	751.603	382.285	482.417	271.026	18.952	112.179	0.557359	0.442592	0.792437	62.2584	64.0287	66.9163
CGB11_NorCab015	'Norton' x 'Cabernet Sauvignon'	906.654	331.639	787.99	333.247	593.617	348.591	35.9931	42.1239	0.654734	0.420867	0.561383	67.1797	69.3242	66.5389
CGB11_NorCab016	'Norton' x 'Cabernet Sauvignon'	786.061	332.132	788.703	320.192	581.149	355.418	26.8332	145.937	0.739318	0.421111	0.550963	66.2082	63.8017	63.0517
CGB11_NorCab017	'Norton' x 'Cabernet Sauvignon'	845.957	340.593	763.575	388.762	560.851	340.978	23.1729	100.592	0.662978	0.446051	0.693165	62.7352	66.6098	67.0869
CGB011_NorCab118	'Norton' x 'Cabernet Sauvignon'	841.212	388.56	749.17	369.859	543.975	342.558	25.9668	130.365	0.646657	0.518654	0.679919	63.8305	65.4591	63.0049
CGB011_NorCab119	'Norton' x 'Cabernet Sauvignon'	873.076	362.556	753.161	401.591	533.786	320.194	31.4278	128.276	0.611386	0.481379	0.752344	64.0246	67.2247	63.4636
CGB011_NorCab120	'Norton' x 'Cabernet Sauvignon'	888.567	320.214	751.78	389.48	531.051	303.052	32.5261	87.0028	0.597648	0.425941	0.733415	63.8187	67.9948	65.1161
CGB011_NorCab122	'Norton' x 'Cabernet Sauvignon'	932.562	333.106	800.545	334.156	575.19	314.35	46.1468	11.1118	0.616785	0.4161	0.580949	71.3354	69.3712	67.5948
CGB011_NorCab123	'Norton' x 'Cabernet Sauvignon'	918.801	534.963	771.69	491.817	574.072	306.685	45.9691	8.51201	0.624806	0.693236	0.856716	69.9198	70.8252	72.5445
CGB011_NorCab124	'Norton' x 'Cabernet Sauvignon'	922.903	381.727	785.754	410.999	580.68	341.048	56.566	26.1195	0.629189	0.48581	0.707788	68.9261	74.6682	67.6668
CGB011_NorCab126	'Norton' x 'Cabernet Sauvignon'	856.625	345.512	779.438	384.706	565.666	349.294	32.1443	102.322	0.660343	0.443283	0.680094	65.1159	68.5972	65.8621
CGB011_NorCab127	'Norton' x 'Cabernet Sauvignon'	884.737	504.018	780.392	490.7	537.135	335.042	23.8724	78.2813	0.607113	0.645853	0.91355	66.6438	65.4342	64.8695
CGB011_NorCab128	'Norton' x 'Cabernet Sauvignon'	893.131	420.883	777.744	426.231	527.893	307.049	29.6466	65.6144	0.591059	0.541159	0.807418	66.4922	65.3993	67.1638
CGB011_NorCab129	'Norton' x 'Cabernet Sauvignon'	901.821	333.3	793.656	336.754	550.005	300.623	46.3839	57.4653	0.609882	0.419955	0.612275	66.1935	69.7047	65.864
CGB011_NorCab130	'Norton' x 'Cabernet Sauvignon'	900.691	439.984	721.436	431.645	547.189	312.39	27.7083	106.855	0.607521	0.609872	0.78884	64.8104	65.252	64.134
CGB011_NorCab131	'Norton' x 'Cabernet Sauvignon'	783.941	291.66	767.874	383.608	541.721	351.55	14.2767	179.924	0.691023	0.379829	0.708128	63.5992	62.9393	59.8155
CGB011_NorCab132	'Norton' x 'Cabernet Sauvignon'	879.414	329.136	765.233	310.866	508.462	305.464	33.1073	95.1015	0.578182	0.430113	0.611386	63.5163	66.4251	67.1248
CGB011_NorCab133	'Norton' x 'Cabernet Sauvignon'	926.393	332.59	712.611	325.051	515.757	277.544	25.8247	77.0856	0.556737	0.466721	0.630241	65.0846	64.2349	67.2607
CGB011_NorCab134	'Norton' x 'Cabernet Sauvignon'	819.723	345.18	818.955	319.297	573.428	324.724	35.9499	95.6276	0.699539	0.421489	0.556821	64.1959	67.6107	65.0126
CGB011_NorCab135	'Norton' x 'Cabernet Sauvignon'	855.089	286.86	729.42	340.291	576.064	336.282	20.0593	155.804	0.673688	0.393271	0.590717	65.4792	64.6716	61.1338
CGB011_NorCab136	'Norton' x 'Cabernet Sauvignon'	948.784	369.881	750.846	373.403	527.964	306.01	32.9785	62.9516	0.556464	0.492619	0.707251	64.6518	68.4679	65.8579
CGB011_NorCab125	'Norton' x 'Cabernet Sauvignon'	888.753	434.91	786.024	456.163	546.685	314.081	39.3053	59.4789	0.615114	0.553304	0.834416	64.876	70.5203	66.0324
CGB011_NorCab137	'Norton' x 'Cabernet Sauvignon'	894.205	374.761	752.219	415.353	558.416	350.708	28.2601	78.7491	0.624483	0.498208	0.743805	66.6146	65.9026	68.097
CGB011_NorCab138	'Norton' x 'Cabernet Sauvignon'	854.153	327.562	711.763	370.888	505.377	298.62	17.5973	162.265	0.59167	0.460212	0.733883	59.852	64.2443	64.2319
CGB011_NorCab139	'Norton' x 'Cabernet Sauvignon'	865.403	311.505	774.358	378.769	548.958	328.663	26.9738	105.193	0.634338	0.402276	0.689979	64.2691	65.8909	64.7254
CGB011_NorCab140	'Norton' x 'Cabernet Sauvignon'	872.327	325.035	783.471	280.266	585.866	309.59	42.0045	76.9633	0.671613	0.414866	0.478379	67.1211	69.4383	66.7452
CGB011_NorCab141	'Norton' x 'Cabernet Sauvignon'	902.528	366.783	758.629	327.377	560.139	344.157	45.4609	119.641	0.620634	0.483481	0.584457	66.6341	70.6161	62.3962
CGB011_NorCab142	'Norton' x 'Cabernet Sauvignon'	932.033	336.596	762.52	357.194	525.912	305.539	28.5768	104.099	0.564263	0.441426	0.67919	64.8389	67.7379	62.5173
CGB011_NorCab144	'Norton' x 'Cabernet Sauvignon'	940.19	338.915	784.997	309.749	555.306	273.064	51.8138	19.2356	0.590632	0.431741	0.557799	67.0606	71.6379	68.6801
CGB011_NorCab145	'Norton' x 'Cabernet Sauvignon'	917.79	448.68	791.024	412.639	543.239	302.848	40.6819	45.6268	0.591899	0.567214	0.759589	66.2244	68.2021	65.3295
CGB011_NorCab146	'Norton' x 'Cabernet Sauvignon'	909.446	337.494	779.918	404.825	547.59	331.652	33.2819	56.8689	0.602114	0.43273	0.739285	65.1913	70.5182	68.2541
CGB011_NorCab147	'Norton' x 'Cabernet Sauvignon'	868.374	355.927	793.25	379.864	516.201	273.974	33.9521	109.824	0.594446	0.448695	0.735884	64.4788	67.8411	62.2793
CGB011_NorCab148	'Norton' x 'Cabernet Sauvignon'	865.586	390.296	807.68	379.353	583.603	359.408	33.9039	39.6419	0.674228	0.483231	0.65002	70.4109	65.4227	68.4568
CGB011_NorCab149	'Norton' x 'Cabernet Sauvignon'	961.194	368.009	762.132	376.611	520.843	284.8	27.7936	42.0565	0.54187	0.482868	0.723081	64.5842	66.8937	67.7165
CGB011_NorCab150	'Norton' x 'Cabernet Sauvignon'	881.629	354.138	746.861	356.128	580.025	332.414	23.3953	112.059	0.657901	0.474168	0.613987	65.7455	64.6933	62.9204
CGB011_NorCab152	'Norton' x 'Cabernet Sauvignon'	914.938	406.724	742.971	371.366	580.161	353.271	25.7069	87.4539	0.634099	0.547428	0.640108	67.3381	65.8721	65.5683
CGB011_NorCab153	'Norton' x 'Cabernet Sauvignon'	990.107	490.962	813.076	427.292	551.948	348.246	33.8662	45.7177	0.557463	0.603833	0.774152	75.4079	68.6648	71.4226
CGB011_NorCab154	'Norton' x 'Cabernet Sauvignon'	883.939	336.003	778.043	383.018	576.96	350.001	42.4134	101.043	0.652715	0.431857	0.663855	65.0571	72.1111	62.6458
CGB011_NorCab156	'Norton' x 'Cabernet Sauvignon'	869.419	317.938	738.419	323.518	537.132	323.509	24.9319	144.895	0.617806	0.430566	0.602306	62.5231	64.7406	62.9816
CGB011_NorCab157	'Norton' x 'Cabernet Sauvignon'	876.117	491.983	816.619	512.566	595.409	338.059	38.1112	20.6602	0.6796	0.602464	0.860864	67.8113	68.9876	69.2739
CGB011_NorCab158	'Norton' x 'Cabernet Sauvignon'	919.257	312.322	770.181	339.085	548.541	310.894	40.1441	49.9623	0.596722	0.405517	0.618159	65.6578	68.5314	67.2745
CGB011_NorCab159	'Norton' x 'Cabernet Sauvignon'	876.644	408.47	810.183	450.835	578.75	317.714	52.7166	45.1591	0.660188	0.504171	0.778981	66.8051	72.4514	67.9766
CGB011_NorCab160	'Norton' x 'Cabernet Sauvignon'	859.983	318.036	797.501	337.277	550.868	348.974	26.6172	86.2363	0.640557	0.398791	0.612264	65.2745	67.5553	66.4913
CGB011_NorCab161	'Norton' x 'Cabernet Sauvignon'	879.792	349.963	747.492	442.929	589.567	352.329	25.1804	91.9608	0.670121	0.468183	0.751278	64.8784	68.7922	63.5236
CGB011_NorCab162	'Norton' x 'Cabernet Sauvignon'	868.731	284.354	755.828	330.58	530.55	295.378	24.6557	118.663	0.610718	0.376215	0.623089	61.6625	66.5411	64.6402
CGB011_NorCab163	'Norton' x 'Cabernet Sauvignon'	878.599	337.802	768.466	330.81	570.923	316.32	36.0951	98.7062	0.649811	0.439579	0.57943	65.8759	66.3616	64.8645
CGB011_NorCab165	'Norton' x 'Cabernet Sauvignon'	931.28	315.586	737.618	269.541	517.988	279.045	35.5409	41.1796	0.556211	0.427845	0.520362	64.4852	66.1835	71.5816
CGB011_NorCab166	'Norton' x 'Cabernet Sauvignon'	942.336	406.789	820.817	388.078	543.101	293.08	44.1145	18.0639	0.576335	0.49559	0.71456	68.276	68.2964	71.972
CGB011_NorCab167	'Norton' x 'Cabernet Sauvignon'	916.269	317.422	776.213	366.238	569.546	328.599	45.403	45.0843	0.621592	0.408937	0.643035	64.2235	73.2191	66.066
CGB011_NorCab169	'Norton' x 'Cabernet Sauvignon'	923.035	291.178	749.503	284.987	524.656	306.892	34.2144	78.5993	0.568403	0.388495	0.543188	64.5848	68.3119	66.2195
CGB011_NorCab170	'Norton' x 'Cabernet Sauvignon'	911.691	363.283	801.996	375.161	561.148	313.394	51.1376	26.2486	0.615503	0.452974	0.66856	67.9403	71.5846	69.6839
CGB011_NorCab172	'Norton' x 'Cabernet Sauvignon'	877.107	454.31	802.458	405.506	604.128	368.292	42.6304	28.9204	0.688774	0.566149	0.671225	69.4281	69.1631	72.0336
CGB011_NorCab173	'Norton' x 'Cabernet Sauvignon'	911.216	474.55	774.783	502.853	547.134	342.297	35.77	51.327	0.600444	0.612494	0.919067	66.9032	70.9527	67.4537
CGB011_NorCab174	'Norton' x 'Cabernet Sauvignon'	922.046	353.803	753.651	340.007	528.321	300.461	31.9746	78.2712	0.572987	0.469451	0.643562	64.8048	65.7767	65.1288
CGB011_NorCab175	'Norton' x 'Cabernet Sauvignon'	911.58	373.584	806.557	373.405	567.143	312.941	51.3715	34.5091	0.622154	0.463183	0.658397	68.2094	72.4822	69.9782
CGB011_NorCab176	'Norton' x 'Cabernet Sauvignon'	963.664	383.56	762.497	351.866	550.578	323.248	42.7572	28.7767	0.571338	0.503031	0.639085	70.7522	68.6035	68.2267
CGB011_NorCab177	'Norton' x 'Cabernet Sauvignon'	873.57	297.135	776.232	333.595	535.046	297.017	36.6398	66.7621	0.612482	0.382791	0.623489	63.2789	69.0145	68.9527
CGB011_NorCab179	'Norton' x 'Cabernet Sauvignon'	857.575	355.873	740.518	400.257	531.173	315.091	22.1335	136.898	0.619389	0.480573	0.753535	61.7262	64.8914	61.3172
CGB011_NorCab180	'Norton' x 'Cabernet Sauvignon'	891.424	319.889	774.274	280.681	551.907	322.767	34.4968	99.1652	0.61913	0.413147	0.508565	67.6455	65.4924	62.3958
CGB011_NorCab181	'Norton' x 'Cabernet Sauvignon'	924.317	334.708	754.509	306.846	547.295	356.241	36.3394	68.9245	0.592108	0.443611	0.560659	68.7783	66.4455	62.6983
CGB011_NorCab182	'Norton' x 'Cabernet Sauvignon'	945.916	363.234	780.426	354.979	556.272	343.368	38.3522	40.1204	0.588077	0.46543	0.638139	70.6803	67.3949	68.6211
CGB011_NorCab183	'Norton' x 'Cabernet Sauvignon'	917.087	291.435	784.178	299.044	548.243	316.426	31.4893	52.5821	0.597809	0.371644	0.545458	65.901	66.7277	64.3934
CGB011_NorCab184	'Norton' x 'Cabernet Sauvignon'	915.018	391.719	781.947	420.936	545.121	302.823	30.4426	94.5601	0.595749	0.500954	0.772188	65.2381	66.8616	61.7547
CGB011_NorCab185	'Norton' x 'Cabernet Sauvignon'	903.217	334.809	754.555	374.198	551.379	308.82	28.238	95.8099	0.610462	0.443717	0.678659	64.2675	65.4788	63.2249
CGB011_NorCab186	'Norton' x 'Cabernet Sauvignon'	873.878	310.33	753.462	307.726	515	288.207	35.8362	127.221	0.589328	0.411871	0.597525	61.3214	69.4803	64.3252
CGB011_NorCab187	'Norton' x 'Cabernet Sauvignon'	906.361	434.602	837.718	451.078	617.802	355.343	45.4103	28.2736	0.681629	0.518793	0.730134	69.1064	72.7472	71.6631
CGB011_NorCab188	'Norton' x 'Cabernet Sauvignon'	913.672	301.415	750.166	323.686	499.641	268.987	30.9202	88.8585	0.546849	0.401797	0.647837	64.4097	66.7216	67.8831
CGB011_NorCab189	'Norton' x 'Cabernet Sauvignon'	864.745	294.304	771.561	317.316	532.835	298.243	28.3718	114.686	0.616176	0.38144	0.595525	63.4591	65.7264	63.9971
