# Supplementary material for: Quantitative Trait Locus Analysis of Leaf Morphology Indicates Conserved Shape Loci in Grapevine
Source: Front Plant Sci. 2019 Nov 15;10:1373. doi: 10.3389/fpls.2019.01373 (PMC6873345; doi:10.3389/fpls.2019.01373)
Supplement: Supplementary file 8 [file Table_4.xlsx]

## Sheet: Sheet1
Supplementary Table 4. Average PC values for each genotype
ID	Family	PC1	PC2	PC3	PC4
452001	V. rupestris B38 x 'Horizon'	0.387773	0.501124	-0.714771	0.149098
452002	V. rupestris B38 x 'Horizon'	0.78732	-0.761606	0.169383	0.111951
452003	V. rupestris B38 x 'Horizon'	1.09193	-0.794736	0.584716	-0.234289
452004	V. rupestris B38 x 'Horizon'	1.10943	0.487974	0.605943	0.116894
452005	V. rupestris B38 x 'Horizon'	0.611234	-0.457972	0.0192223	0.631907
452006	V. rupestris B38 x 'Horizon'	1.01889	0.244563	0.0797116	0.0951501
452007	V. rupestris B38 x 'Horizon'	1.08998	-0.209138	0.245832	0.833601
452008	V. rupestris B38 x 'Horizon'	1.11699	-0.855529	0.310358	0.303678
452009	V. rupestris B38 x 'Horizon'	1.22806	-0.203331	1.13352	0.203577
452010	V. rupestris B38 x 'Horizon'	0.895107	-0.366895	0.593129	0.279541
452012	V. rupestris B38 x 'Horizon'	0.908881	0.352461	0.45978	0.757441
452013	V. rupestris B38 x 'Horizon'	0.552019	0.207488	-0.0526804	0.217852
452014	V. rupestris B38 x 'Horizon'	0.543721	0.856775	0.335356	0.442161
452015	V. rupestris B38 x 'Horizon'	0.744481	-0.409502	-0.283004	0.280702
452016	V. rupestris B38 x 'Horizon'	0.966048	-0.106373	0.806354	0.160001
452017	V. rupestris B38 x 'Horizon'	0.886298	0.468051	0.832131	0.621052
452018	V. rupestris B38 x 'Horizon'	0.942041	-0.940103	1.14282	-0.00591701
452019	V. rupestris B38 x 'Horizon'	0.659573	0.56292	0.537539	0.121647
452020	V. rupestris B38 x 'Horizon'	0.921118	-0.484323	-0.028333	0.313748
452021	V. rupestris B38 x 'Horizon'	0.936546	-0.466844	0.949036	-0.227659
452022	V. rupestris B38 x 'Horizon'	0.899138	0.771342	0.356703	0.410188
452023	V. rupestris B38 x 'Horizon'	0.731915	-0.0719254	0.084512	0.0233146
452027	V. rupestris B38 x 'Horizon'	1.20971	-0.462671	0.65185	0.583718
452028	V. rupestris B38 x 'Horizon'	0.938041	-0.910476	0.106129	-0.200922
452029	V. rupestris B38 x 'Horizon'	0.920251	-0.841586	0.615698	-0.0259522
452030	V. rupestris B38 x 'Horizon'	0.896347	0.769472	0.658232	0.00777569
452031	V. rupestris B38 x 'Horizon'	1.13437	-0.905804	0.359724	0.0625139
452032	V. rupestris B38 x 'Horizon'	0.8898	-0.56302	0.327175	0.941263
452033	V. rupestris B38 x 'Horizon'	1.15551	-0.212183	0.855844	0.658565
452034	V. rupestris B38 x 'Horizon'	0.935797	-0.704031	0.236556	0.365852
452035	V. rupestris B38 x 'Horizon'	1.04757	-0.0121672	0.561351	0.282778
452036	V. rupestris B38 x 'Horizon'	1.28115	-0.472701	1.10515	0.671664
452037	V. rupestris B38 x 'Horizon'	0.83168	-0.268133	1.37535	0.373495
452038	V. rupestris B38 x 'Horizon'	0.638987	-0.104818	0.0825517	0.248878
452040	V. rupestris B38 x 'Horizon'	1.06902	-0.579732	0.158381	1.55509
452042	V. rupestris B38 x 'Horizon'	0.58386	0.444349	0.156734	0.448772
452043	V. rupestris B38 x 'Horizon'	0.647276	0.464053	0.323422	0.37498
452044	V. rupestris B38 x 'Horizon'	0.981689	-0.404877	0.964387	1.13563
452045	V. rupestris B38 x 'Horizon'	1.17384	0.318434	0.841321	0.877413
452046	V. rupestris B38 x 'Horizon'	0.754923	0.469814	0.46145	0.966479
452047	V. rupestris B38 x 'Horizon'	0.92614	-1.27377	0.794894	0.0965441
452048	V. rupestris B38 x 'Horizon'	0.781063	-0.165286	0.507311	1.21445
452049	V. rupestris B38 x 'Horizon'	0.637631	-0.829626	0.0219687	-0.129334
452050	V. rupestris B38 x 'Horizon'	0.897426	0.206787	0.367708	0.528374
452051	V. rupestris B38 x 'Horizon'	1.04237	0.214237	1.07498	0.236527
452058	V. rupestris B38 x 'Horizon'	0.750287	-0.188386	0.740462	0.112341
452059	V. rupestris B38 x 'Horizon'	1.3298	-0.951702	1.18951	0.721592
452060	V. rupestris B38 x 'Horizon'	0.749745	-0.489447	-0.244143	0.502042
452061	V. rupestris B38 x 'Horizon'	1.14497	0.0197691	0.645795	0.796358
452062	V. rupestris B38 x 'Horizon'	0.645628	0.335284	0.252496	-0.280936
452063	V. rupestris B38 x 'Horizon'	0.786072	0.0600364	0.288034	0.45438
452065	V. rupestris B38 x 'Horizon'	1.03592	0.128652	0.621991	1.12859
452067	V. rupestris B38 x 'Horizon'	0.857056	0.141745	0.0932498	-0.176795
452068	V. rupestris B38 x 'Horizon'	0.463332	0.752636	-0.0837768	-0.0744511
452069	V. rupestris B38 x 'Horizon'	1.01843	0.0331082	0.327062	0.798401
452070	V. rupestris B38 x 'Horizon'	0.915421	-0.848506	0.175351	0.13542
452072	V. rupestris B38 x 'Horizon'	0.676782	0.497075	0.844592	-0.174693
452073	V. rupestris B38 x 'Horizon'	1.22916	-1.24402	0.426815	0.661031
452074	V. rupestris B38 x 'Horizon'	0.901059	-0.519465	0.328053	0.230322
452075	V. rupestris B38 x 'Horizon'	0.561633	1.17111	0.581799	-0.175949
452076	V. rupestris B38 x 'Horizon'	1.00061	-0.866467	0.566937	1.33
452077	V. rupestris B38 x 'Horizon'	0.488716	0.295109	0.194618	0.423733
452079	V. rupestris B38 x 'Horizon'	0.692548	-0.261519	0.623125	0.0237827
452080	V. rupestris B38 x 'Horizon'	1.00282	-1.01676	0.486449	0.697753
452081	V. rupestris B38 x 'Horizon'	0.741229	0.529774	-0.0382039	0.213083
452082	V. rupestris B38 x 'Horizon'	0.727375	0.650902	0.438592	0.548319
452083	V. rupestris B38 x 'Horizon'	0.711613	-0.365532	-0.330513	0.228984
452084	V. rupestris B38 x 'Horizon'	0.970491	-0.420184	0.249702	0.782515
452085	V. rupestris B38 x 'Horizon'	0.915209	0.256205	0.212593	0.652904
452087	V. rupestris B38 x 'Horizon'	0.882155	-0.100092	0.428147	0.581266
452089	V. rupestris B38 x 'Horizon'	0.737799	-0.630841	0.309063	0.538345
452091	V. rupestris B38 x 'Horizon'	1.0226	-0.453099	0.046113	-0.133403
452092	V. rupestris B38 x 'Horizon'	0.80046	-0.255948	0.565739	1.09421
452093	V. rupestris B38 x 'Horizon'	0.730458	0.248274	-0.0737948	-0.352773
452094	V. rupestris B38 x 'Horizon'	0.858852	0.182937	0.271908	0.597687
452095	V. rupestris B38 x 'Horizon'	1.0641	-0.064488	0.833391	0.682595
452096	V. rupestris B38 x 'Horizon'	0.846063	0.536863	0.451148	1.05802
452097	V. rupestris B38 x 'Horizon'	0.661418	-0.170356	0.129774	-0.0246043
452098	V. rupestris B38 x 'Horizon'	0.628708	-0.163798	0.164379	0.631722
452099	V. rupestris B38 x 'Horizon'	0.701596	0.319986	0.112505	-0.67091
452100	V. rupestris B38 x 'Horizon'	0.666183	1.06557	0.0455363	-0.147387
452102	V. rupestris B38 x 'Horizon'	1.15628	-0.594165	0.491367	0.907469
452103	V. rupestris B38 x 'Horizon'	0.784477	0.400338	0.651592	0.307636
452104	V. rupestris B38 x 'Horizon'	0.870037	-0.266089	0.1959	-0.25897
452105	V. rupestris B38 x 'Horizon'	0.501721	0.538393	0.19562	-0.482416
452106	V. rupestris B38 x 'Horizon'	0.796435	-0.140393	0.339794	-0.119057
452107	V. rupestris B38 x 'Horizon'	0.95673	-1.12526	0.0823858	-0.0523394
453001	V. rupestris B38 x 'Horizon'	1.03762	-1.04896	0.0662863	0.933065
453002	V. rupestris B38 x 'Horizon'	1.11873	-0.333862	0.388767	0.700002
453003	V. rupestris B38 x 'Horizon'	0.970692	-0.208641	0.279666	0.614327
453004	V. rupestris B38 x 'Horizon'	0.921985	-0.489789	0.220632	0.281766
453005	V. rupestris B38 x 'Horizon'	0.676623	-0.424956	-0.182268	0.138114
453007	V. rupestris B38 x 'Horizon'	0.505103	0.679161	0.642777	-0.0629538
453008	V. rupestris B38 x 'Horizon'	0.985001	-0.829664	0.213924	0.725749
453009	V. rupestris B38 x 'Horizon'	0.67227	0.357103	0.272668	0.718547
453010	V. rupestris B38 x 'Horizon'	0.768395	0.0734172	0.647466	0.0637393
453011	V. rupestris B38 x 'Horizon'	0.490554	0.508355	0.716049	0.355568
453012	V. rupestris B38 x 'Horizon'	0.6625	-0.162283	0.501283	0.164897
453013	V. rupestris B38 x 'Horizon'	0.878347	-0.658496	0.117323	0.886384
453014	V. rupestris B38 x 'Horizon'	1.13579	-0.538146	0.783953	0.959582
453015	V. rupestris B38 x 'Horizon'	0.625432	-0.0589532	0.516925	-0.469568
453016	V. rupestris B38 x 'Horizon'	0.472154	0.00285522	-0.11765	-0.135944
453017	V. rupestris B38 x 'Horizon'	1.08575	-1.48772	0.270429	0.434939
453018	V. rupestris B38 x 'Horizon'	0.693703	0.219464	0.0912091	0.434451
453020	V. rupestris B38 x 'Horizon'	0.888879	0.23367	0.91438	0.485409
453022	V. rupestris B38 x 'Horizon'	0.730348	-0.406783	-0.166855	0.362071
453023	V. rupestris B38 x 'Horizon'	0.793931	-0.511693	-0.173176	-0.448786
453024	V. rupestris B38 x 'Horizon'	0.807738	-0.238452	0.822593	0.499858
453025	V. rupestris B38 x 'Horizon'	1.01772	-0.713721	0.518661	1.04253
453026	V. rupestris B38 x 'Horizon'	0.580221	0.130355	0.309307	0.113795
453027	V. rupestris B38 x 'Horizon'	0.720789	-0.327621	-0.337359	0.359669
453028	V. rupestris B38 x 'Horizon'	0.584615	0.173799	0.642069	0.0225839
453029	V. rupestris B38 x 'Horizon'	1.2727	-0.284404	1.04158	0.726509
453030	V. rupestris B38 x 'Horizon'	1.22093	-0.321604	0.775368	0.717546
453031	V. rupestris B38 x 'Horizon'	0.624976	-0.200095	0.431722	0.274187
453032	V. rupestris B38 x 'Horizon'	0.775274	0.477989	0.455929	-0.360584
453033	V. rupestris B38 x 'Horizon'	0.798649	-0.335283	0.275243	0.334678
453034	V. rupestris B38 x 'Horizon'	0.692574	-0.0543652	0.187615	0.260783
453035	V. rupestris B38 x 'Horizon'	0.758267	0.0182433	0.0904938	-0.183432
453037	V. rupestris B38 x 'Horizon'	0.596323	-0.484636	0.271743	-0.161437
453038	V. rupestris B38 x 'Horizon'	0.543605	-0.240195	0.278461	-0.0291537
453039	V. rupestris B38 x 'Horizon'	0.943778	-0.740161	0.170177	0.797788
453040	V. rupestris B38 x 'Horizon'	1.26327	-0.948941	0.934205	1.158
453042	V. rupestris B38 x 'Horizon'	0.610952	0.523944	0.401874	-0.331668
453043	V. rupestris B38 x 'Horizon'	0.828452	-0.330022	0.388833	0.0120094
453044	V. rupestris B38 x 'Horizon'	0.865782	-0.358634	0.322744	0.578597
453046	V. rupestris B38 x 'Horizon'	0.723631	-0.516814	0.570764	0.254951
453047	V. rupestris B38 x 'Horizon'	0.792588	-0.429001	0.463837	-0.0206168
453048	V. rupestris B38 x 'Horizon'	0.393684	1.06645	-0.0862165	-0.0603116
453049	V. rupestris B38 x 'Horizon'	0.898751	-0.459724	0.0889302	-0.276233
453050	V. rupestris B38 x 'Horizon'	0.899946	-0.174555	0.539145	-0.085552
453052	V. rupestris B38 x 'Horizon'	0.751804	-0.421103	0.164692	0.227301
453053	V. rupestris B38 x 'Horizon'	0.463033	0.676465	0.159067	0.882597
453054	V. rupestris B38 x 'Horizon'	0.942728	0.326527	1.02097	0.609005
453056	V. rupestris B38 x 'Horizon'	0.45833	0.120305	-0.313497	-0.439216
453057	V. rupestris B38 x 'Horizon'	0.670163	-0.104654	0.377882	0.183795
453058	V. rupestris B38 x 'Horizon'	0.95753	-0.382222	0.410474	0.210553
453059	V. rupestris B38 x 'Horizon'	0.819368	0.465225	0.351182	0.844223
453060	V. rupestris B38 x 'Horizon'	0.925768	0.0443744	0.489311	0.643285
453061	V. rupestris B38 x 'Horizon'	0.617939	-0.381763	0.694874	0.614879
453062	V. rupestris B38 x 'Horizon'	0.56337	0.917432	-0.174946	0.118299
453063	V. rupestris B38 x 'Horizon'	0.990209	-1.14108	0.836243	0.215813
453064	V. rupestris B38 x 'Horizon'	0.692181	0.434358	-0.0180787	-0.0704372
453065	V. rupestris B38 x 'Horizon'	0.860034	0.56587	0.946073	0.632063
453067	V. rupestris B38 x 'Horizon'	0.931319	0.0361047	0.654324	-0.537694
453068	V. rupestris B38 x 'Horizon'	0.245285	0.555467	-0.0869266	-0.371872
453069	V. rupestris B38 x 'Horizon'	0.795057	0.0681934	0.102294	0.44899
453070	V. rupestris B38 x 'Horizon'	0.89755	-0.188938	0.693588	0.764566
453071	V. rupestris B38 x 'Horizon'	0.351444	-0.271029	-0.0333752	-0.364666
453072	V. rupestris B38 x 'Horizon'	0.794477	-0.772231	-0.0252018	-0.359804
453073	V. rupestris B38 x 'Horizon'	1.09107	-0.167732	0.54581	0.860561
453074	V. rupestris B38 x 'Horizon'	0.503977	0.205282	0.307145	0.0935089
453075	V. rupestris B38 x 'Horizon'	0.555961	0.340313	-0.0227749	0.228367
453076	V. rupestris B38 x 'Horizon'	0.897536	0.363027	0.902371	0.454476
453077	V. rupestris B38 x 'Horizon'	0.812093	0.0268054	0.966846	-0.168149
453078	V. rupestris B38 x 'Horizon'	0.612051	-0.391207	-0.648556	-0.42963
453079	V. rupestris B38 x 'Horizon'	0.735064	0.0964926	0.00447641	-0.0336942
453080	V. rupestris B38 x 'Horizon'	0.74289	-0.438972	-0.162525	-0.170501
453082	V. rupestris B38 x 'Horizon'	0.475138	0.398747	-0.454747	0.159218
453083	V. rupestris B38 x 'Horizon'	1.01675	-0.228345	1.45934	0.536598
453084	V. rupestris B38 x 'Horizon'	0.932603	-0.888047	0.258928	0.274236
453085	V. rupestris B38 x 'Horizon'	0.794217	-0.157839	0.418254	0.487721
453086	V. rupestris B38 x 'Horizon'	1.0226	-0.783734	1.03791	0.163257
453087	V. rupestris B38 x 'Horizon'	1.19175	-0.53021	0.969312	0.943299
453088	V. rupestris B38 x 'Horizon'	0.98844	0.118379	0.954718	0.20638
453089	V. rupestris B38 x 'Horizon'	1.03691	-0.215074	0.848884	0.826359
453090	V. rupestris B38 x 'Horizon'	1.00494	-0.437395	0.435299	0.520499
453091	V. rupestris B38 x 'Horizon'	1.32031	-1.82027	1.27233	1.47555
453092	V. rupestris B38 x 'Horizon'	0.828243	-0.0787165	0.235942	-0.349786
453093	V. rupestris B38 x 'Horizon'	1.12439	-0.794822	0.42809	0.505903
453094	V. rupestris B38 x 'Horizon'	0.584115	0.199977	-0.483011	0.169546
453095	V. rupestris B38 x 'Horizon'	0.969679	-1.05037	0.0318378	0.590467
453097	V. rupestris B38 x 'Horizon'	0.901449	-0.0328025	0.505268	-0.0739742
453098	V. rupestris B38 x 'Horizon'	0.92814	0.0842755	0.826288	-0.178788
453099	V. rupestris B38 x 'Horizon'	0.853273	-0.38062	0.66106	0.0902547
453100	V. rupestris B38 x 'Horizon'	1.08103	-1.4708	0.673837	0.603605
453106	V. rupestris B38 x 'Horizon'	0.853555	-0.84578	0.110015	0.577966
453107	V. rupestris B38 x 'Horizon'	0.67792	0.520378	0.0329269	-0.307625
453108	V. rupestris B38 x 'Horizon'	0.888698	0.920986	0.731234	-0.395656
453109	V. rupestris B38 x 'Horizon'	0.924011	-0.371769	0.633969	-0.452272
453110	V. rupestris B38 x 'Horizon'	1.11125	-1.21942	0.766832	0.172918
454002	V. rupestris B38 x 'Horizon'	0.874549	0.617116	0.92842	0.225699
454004	V. rupestris B38 x 'Horizon'	1.01406	-0.306942	0.0889419	0.246412
454005	V. rupestris B38 x 'Horizon'	0.365102	-0.0119732	-0.193721	-0.286407
454006	V. rupestris B38 x 'Horizon'	1.35506	-0.307387	1.48573	0.999253
454007	V. rupestris B38 x 'Horizon'	1.13668	-0.599179	0.302992	0.277646
454008	V. rupestris B38 x 'Horizon'	0.7539	-0.603369	-0.367175	0.0922292
454009	V. rupestris B38 x 'Horizon'	0.88366	0.577409	1.03711	0.465688
454010	V. rupestris B38 x 'Horizon'	0.757449	0.116745	0.108926	0.0624079
454011	V. rupestris B38 x 'Horizon'	0.862642	-0.449826	0.109193	0.709342
454012	V. rupestris B38 x 'Horizon'	0.843081	-0.423265	0.644585	0.718738
454013	V. rupestris B38 x 'Horizon'	1.20556	-1.4382	0.40346	0.844562
454015	V. rupestris B38 x 'Horizon'	0.45013	1.49276	0.219107	0.652161
454017	V. rupestris B38 x 'Horizon'	0.112734	-0.468997	0.0276922	-0.533013
454018	V. rupestris B38 x 'Horizon'	1.06607	-0.489412	0.715672	0.769296
454019	V. rupestris B38 x 'Horizon'	0.858245	-0.251771	0.286319	0.749102
454021	V. rupestris B38 x 'Horizon'	0.716717	0.701552	0.0493017	-0.204524
454022	V. rupestris B38 x 'Horizon'	0.806102	0.181767	-0.12113	0.101094
454023	V. rupestris B38 x 'Horizon'	0.901974	0.0365471	0.843664	-0.219336
454024	V. rupestris B38 x 'Horizon'	0.890211	0.339444	0.637831	0.71532
454025	V. rupestris B38 x 'Horizon'	0.750801	-0.39545	-0.061041	-0.402855
454027	V. rupestris B38 x 'Horizon'	1.09074	-1.31564	0.405964	0.362568
454028	V. rupestris B38 x 'Horizon'	0.555586	0.441575	0.165164	-0.422783
454029	V. rupestris B38 x 'Horizon'	1.23194	-0.383639	0.896295	1.60828
454030	V. rupestris B38 x 'Horizon'	0.487841	-0.198465	-0.382765	-0.261676
454032	V. rupestris B38 x 'Horizon'	0.944178	-0.504052	0.721131	0.616146
454033	V. rupestris B38 x 'Horizon'	0.505567	0.130525	-0.12992	-0.3911
454034	V. rupestris B38 x 'Horizon'	0.836947	0.552291	0.474049	0.372305
454040	'Chardonnay' x V. cinerea B9	-2.20332	-0.806349	0.477749	0.402058
454041	'Chardonnay' x V. cinerea B9	-1.00807	0.00403365	-0.677651	0.316809
454042	'Chardonnay' x V. cinerea B9	-1.55486	-1.07362	0.237409	-0.194378
454043	'Chardonnay' x V. cinerea B9	-0.590793	-0.164041	-0.45754	0.415441
454044	'Chardonnay' x V. cinerea B9	-1.44724	-1.69443	1.33522	0.909503
454045	'Chardonnay' x V. cinerea B9	0.00964774	-0.474059	-0.657745	0.616898
454047	'Chardonnay' x V. cinerea B9	-0.394477	-0.712973	-0.915968	0.404517
454048	'Chardonnay' x V. cinerea B9	-0.699761	-0.733303	-0.156376	0.890019
454049	'Chardonnay' x V. cinerea B9	-0.0994947	-0.430793	-0.661128	0.519183
454050	'Chardonnay' x V. cinerea B9	-0.400372	-0.724953	-1.15988	0.668247
454051	'Chardonnay' x V. cinerea B9	-0.0827827	-0.00731671	-0.80136	0.461674
454052	'Chardonnay' x V. cinerea B9	-1.5281	-0.577604	0.0109436	0.274803
454053	'Chardonnay' x V. cinerea B9	-0.336817	0.0991384	-0.34923	0.87873
454054	'Chardonnay' x V. cinerea B9	-1.41252	-0.988078	-0.369523	0.0604125
454055	'Chardonnay' x V. cinerea B9	-0.917098	-0.385739	-0.11217	-0.0541293
454056	'Chardonnay' x V. cinerea B9	-0.096533	0.287017	-1.16903	0.254848
454057	'Chardonnay' x V. cinerea B9	0.413706	-0.70452	-0.546088	0.366972
454058	'Chardonnay' x V. cinerea B9	-0.384852	-0.759172	-1.18576	0.717897
454059	'Chardonnay' x V. cinerea B9	-0.949701	-0.455223	-0.307599	-0.383096
454060	'Chardonnay' x V. cinerea B9	-0.281267	-0.182176	-0.762614	0.263175
454062	'Chardonnay' x V. cinerea B9	0.245517	-0.265237	-0.411062	0.409085
454063	'Chardonnay' x V. cinerea B9	-0.421893	0.0179169	-1.32755	-0.161902
454064	'Chardonnay' x V. cinerea B9	-0.36128	-0.17585	-1.25102	0.129273
454065	'Chardonnay' x V. cinerea B9	-0.952513	0.0770773	-0.562972	0.0363526
454066	'Chardonnay' x V. cinerea B9	-0.039577	-0.498638	-1.19436	0.748753
454067	'Chardonnay' x V. cinerea B9	-0.171903	-0.11328	-1.10638	0.324197
454068	'Chardonnay' x V. cinerea B9	0.00348676	-0.639647	-0.683714	0.24153
454069	'Chardonnay' x V. cinerea B9	-0.507029	-0.113756	-0.603263	0.697801
454070	'Chardonnay' x V. cinerea B9	-0.255837	-0.391705	-0.734863	0.535444
454071	'Chardonnay' x V. cinerea B9	-0.11239	-0.498203	-1.4782	0.734383
454072	'Chardonnay' x V. cinerea B9	0.203036	-0.150195	-0.846172	0.299612
454073	'Chardonnay' x V. cinerea B9	-0.191827	-0.228876	-0.951149	0.70756
454074	'Chardonnay' x V. cinerea B9	-0.373681	-0.191867	-0.459511	0.507247
454075	'Chardonnay' x V. cinerea B9	-1.26596	-1.05872	0.175705	0.0385177
454077	'Chardonnay' x V. cinerea B9	-0.369583	0.0265743	-0.690823	0.496098
454078	'Chardonnay' x V. cinerea B9	-0.295431	-0.517111	-0.758981	0.147367
454079	'Chardonnay' x V. cinerea B9	-1.15308	-1.33561	-0.032542	1.04193
454080	'Chardonnay' x V. cinerea B9	-0.371566	-0.711139	-0.661705	0.329778
454081	'Chardonnay' x V. cinerea B9	0.203676	-0.758349	-0.844396	-0.0986026
454082	'Chardonnay' x V. cinerea B9	-0.0617648	-0.109821	-0.271689	-0.00894531
454083	'Chardonnay' x V. cinerea B9	-0.838247	-0.958743	-0.00825589	0.336817
454084	'Chardonnay' x V. cinerea B9	0.138433	-0.715349	-0.840113	0.286119
454085	'Chardonnay' x V. cinerea B9	-0.0463857	-0.697986	-1.1108	0.266009
454086	'Chardonnay' x V. cinerea B9	-0.396065	-0.954241	-0.957368	-0.468147
454087	'Chardonnay' x V. cinerea B9	-1.31912	-1.10352	1.10409	0.715804
454088	'Chardonnay' x V. cinerea B9	-0.194853	-0.441801	-0.859945	-0.0593482
454090	'Chardonnay' x V. cinerea B9	-1.56451	-0.453151	-0.38601	0.429311
454092	'Chardonnay' x V. cinerea B9	-1.3638	-0.916762	-0.170522	0.402321
454093	'Chardonnay' x V. cinerea B9	-0.486945	-0.232513	-0.754505	0.0158081
454094	'Chardonnay' x V. cinerea B9	-0.0791315	0.0233051	-0.74044	0.366804
454095	'Chardonnay' x V. cinerea B9	0.157158	0.806325	-0.580671	0.576961
454096	'Chardonnay' x V. cinerea B9	-0.491722	-0.0902811	-1.05253	0.000831897
454097	'Chardonnay' x V. cinerea B9	-0.485142	-0.26262	-1.43498	-0.237476
454098	'Chardonnay' x V. cinerea B9	0.213347	-0.526091	-0.941643	-0.29252
454099	'Chardonnay' x V. cinerea B9	0.227478	-0.380449	-1.14102	0.706341
454100	'Chardonnay' x V. cinerea B9	-0.441388	-0.562656	-0.73664	0.0975956
454101	'Chardonnay' x V. cinerea B9	-0.0724754	-1.16307	-0.897938	0.46035
454102	'Chardonnay' x V. cinerea B9	-0.314014	-0.729903	-0.309167	-0.0182734
454103	'Chardonnay' x V. cinerea B9	0.0985303	0.103989	-0.546104	-0.329464
454104	'Chardonnay' x V. cinerea B9	-0.230203	-0.211649	-1.71081	-0.330291
454105	'Chardonnay' x V. cinerea B9	-0.125863	-0.101038	-0.904887	0.351223
454107	'Chardonnay' x V. cinerea B9	-0.364067	-0.819037	-0.818558	0.224972
454108	'Chardonnay' x V. cinerea B9	-0.25827	-0.459381	-1.24507	0.202526
454109	'Chardonnay' x V. cinerea B9	-0.953995	-0.912404	-0.574765	-0.407178
454110	'Chardonnay' x V. cinerea B9	-0.407163	-0.966633	-0.316292	0.175216
455001	'Chardonnay' x V. cinerea B9	-0.159433	-0.247834	-0.886555	0.647805
455002	'Chardonnay' x V. cinerea B9	-0.372068	-0.565838	-0.799447	-0.0308605
455003	'Chardonnay' x V. cinerea B9	-0.0646564	-0.632548	-1.22496	0.30813
455004	'Chardonnay' x V. cinerea B9	0.372573	-1.06625	-1.01306	0.368833
455005	'Chardonnay' x V. cinerea B9	-0.319724	-0.627782	-0.268887	0.352019
455006	'Chardonnay' x V. cinerea B9	-0.498553	-0.613831	-0.401868	1.02387
455012	'Chardonnay' x V. cinerea B9	-0.531403	0.0052533	-1.6013	-0.91028
455013	'Chardonnay' x V. cinerea B9	-0.120063	-0.895544	-0.825669	0.461093
455014	'Chardonnay' x V. cinerea B9	-0.323865	-1.23864	-0.415429	0.359899
455015	'Chardonnay' x V. cinerea B9	0.273027	-0.897169	-0.606686	0.537508
455016	'Chardonnay' x V. cinerea B9	-0.972728	-0.896633	-0.00236693	1.60118
455017	'Chardonnay' x V. cinerea B9	0.0924738	-0.409602	-0.756504	0.606449
455018	'Chardonnay' x V. cinerea B9	-0.377507	-0.313962	-0.56193	-0.285923
455019	'Chardonnay' x V. cinerea B9	-1.37857	-0.637771	-0.277679	-0.262862
455020	'Chardonnay' x V. cinerea B9	-1.16321	-0.170372	-0.434339	0.000794941
455021	'Chardonnay' x V. cinerea B9	-0.208053	-1.16324	-0.901839	-0.132555
455022	'Chardonnay' x V. cinerea B9	-0.288198	-0.728816	-0.928434	0.465457
455023	'Chardonnay' x V. cinerea B9	-1.08687	-1.12834	-0.116875	0.464203
455024	'Chardonnay' x V. cinerea B9	-0.608875	-0.1968	-1.1661	-0.426574
455025	'Chardonnay' x V. cinerea B9	-0.0895388	-1.10155	-0.347227	0.270963
455028	'Chardonnay' x V. cinerea B9	-0.045503	-0.351336	-1.12409	0.361795
455029	'Chardonnay' x V. cinerea B9	0.071764	-0.071778	-0.953982	-0.0876471
455030	'Chardonnay' x V. cinerea B9	-0.697852	-0.389769	-0.658314	-0.186268
455031	'Chardonnay' x V. cinerea B9	-0.560019	-0.143431	-0.975984	0.259652
455032	'Chardonnay' x V. cinerea B9	-0.32204	-0.908045	-0.786403	-0.0169805
455033	'Chardonnay' x V. cinerea B9	-0.289408	-0.044535	-0.679287	0.411564
455034	'Chardonnay' x V. cinerea B9	-1.14376	-0.544069	-0.272458	0.61794
455035	'Chardonnay' x V. cinerea B9	0.343202	-0.968997	-0.393438	0.528757
455036	'Chardonnay' x V. cinerea B9	-1.43671	-0.933367	-0.153892	0.699467
455037	'Chardonnay' x V. cinerea B9	-1.95852	-1.0296	-0.230416	0.39638
455038	'Chardonnay' x V. cinerea B9	0.0713877	-0.319438	-0.573509	0.698745
455039	'Chardonnay' x V. cinerea B9	0.07315	-0.245422	-1.17123	-0.182637
455040	'Chardonnay' x V. cinerea B9	-0.803767	-0.91484	0.318338	0.278871
455042	'Chardonnay' x V. cinerea B9	-0.45197	0.0409855	-1.17417	0.655492
455043	'Chardonnay' x V. cinerea B9	-0.280795	-0.150264	-0.774903	0.087819
455044	'Chardonnay' x V. cinerea B9	-0.219851	-0.296297	-0.999793	-0.269529
455045	'Chardonnay' x V. cinerea B9	0.102364	-0.57533	-0.977287	0.471572
455046	'Chardonnay' x V. cinerea B9	0.338435	-0.488553	-0.785202	0.667596
455047	'Chardonnay' x V. cinerea B9	-0.451607	-0.352644	-1.09763	-0.221745
455048	'Chardonnay' x V. cinerea B9	-0.975807	-0.231896	-0.962065	0.387629
455049	'Chardonnay' x V. cinerea B9	-0.637103	-0.975779	-0.0439997	-0.0645767
455050	'Chardonnay' x V. cinerea B9	-1.37271	-0.700969	-0.894931	-0.0295048
455051	'Chardonnay' x V. cinerea B9	-0.604302	-0.270712	-1.20665	-0.263007
455052	'Chardonnay' x V. cinerea B9	-1.09822	-1.45959	-0.187417	0.340054
455053	'Chardonnay' x V. cinerea B9	-0.172816	-0.109998	-0.552579	0.277175
455054	'Chardonnay' x V. cinerea B9	-0.300097	-0.271999	-1.28171	-0.304459
455055	'Chardonnay' x V. cinerea B9	-0.205597	-0.690439	-1.26738	-0.508345
455057	'Chardonnay' x V. cinerea B9	0.0689308	-0.409523	-0.602816	0.003217
455058	'Chardonnay' x V. cinerea B9	-0.922339	-0.517697	-0.841642	-0.745455
455059	'Chardonnay' x V. cinerea B9	-1.44887	-1.67932	0.67984	0.470312
455060	'Chardonnay' x V. cinerea B9	-0.142062	-0.821543	-1.2359	0.0640612
455061	'Chardonnay' x V. cinerea B9	-0.920951	0.00295791	-0.365264	0.411196
455062	'Chardonnay' x V. cinerea B9	0.102403	-0.690455	-0.619649	-0.0175688
455063	'Chardonnay' x V. cinerea B9	0.190855	-1.62061	-0.737459	0.844087
455064	'Chardonnay' x V. cinerea B9	0.155564	-0.641982	-0.934396	0.422182
455065	'Chardonnay' x V. cinerea B9	0.19978	-0.278327	-0.731819	1.09958
455066	'Chardonnay' x V. cinerea B9	0.26412	0.160345	-0.804105	0.58788
455067	'Chardonnay' x V. cinerea B9	-0.0522506	-0.733355	-0.90447	0.217684
455068	'Chardonnay' x V. cinerea B9	-1.67304	-1.11783	0.677122	-0.0512166
455069	'Chardonnay' x V. cinerea B9	-0.437352	-0.462028	-1.08276	-0.423319
455070	'Chardonnay' x V. cinerea B9	-0.585532	-0.726957	-0.447756	0.469689
455072	'Chardonnay' x V. cinerea B9	-1.27493	-0.93246	-0.100472	-0.205722
455073	'Chardonnay' x V. cinerea B9	0.331361	-0.728859	-0.847616	0.81378
455074	'Chardonnay' x V. cinerea B9	0.098313	-0.728164	-0.949357	0.184736
455075	'Chardonnay' x V. cinerea B9	-0.687601	-0.335213	-0.504538	0.0939457
455077	'Chardonnay' x V. cinerea B9	-0.53609	-0.459456	-0.528536	0.0209164
455078	'Chardonnay' x V. cinerea B9	-0.395933	-0.172535	-0.87234	0.52424
455079	'Chardonnay' x V. cinerea B9	-0.112965	-0.649251	-1.00427	0.0822166
455080	'Chardonnay' x V. cinerea B9	-0.00469191	-0.237292	-1.22344	0.464981
455081	'Chardonnay' x V. cinerea B9	-0.415331	-0.468055	-0.667239	0.0805432
455082	'Chardonnay' x V. cinerea B9	0.640914	-1.20451	-0.717907	0.776577
455083	'Chardonnay' x V. cinerea B9	0.162425	-0.823011	-0.974778	-0.0237622
455084	'Chardonnay' x V. cinerea B9	-0.364637	-1.04046	-0.32239	0.347987
455087	'Chardonnay' x V. cinerea B9	-0.147556	-0.150367	-0.918315	0.5057
455088	'Chardonnay' x V. cinerea B9	-0.111813	-0.0197686	-0.777635	0.566701
455089	'Chardonnay' x V. cinerea B9	-0.85323	-0.993324	-0.294989	-0.0311073
455090	'Chardonnay' x V. cinerea B9	-0.872842	-0.120646	-0.994584	0.107298
455091	'Chardonnay' x V. cinerea B9	-0.983031	-0.661366	-0.515637	-0.0274895
455092	'Chardonnay' x V. cinerea B9	0.149846	-1.38501	-0.710592	-0.208127
455093	'Chardonnay' x V. cinerea B9	0.0884075	-0.76211	-1.28203	0.283798
455094	'Chardonnay' x V. cinerea B9	-0.177946	-0.138258	-1.17583	-0.304783
455095	'Chardonnay' x V. cinerea B9	-1.06974	-0.313463	-0.11883	0.531224
455096	'Horizon' x V. cinerea B9	0.407121	-0.413381	-0.454412	0.0223418
455097	'Horizon' x V. cinerea B9	0.381047	-0.251683	-1.16866	-0.527076
455098	'Horizon' x V. cinerea B9	0.000643104	-0.159651	-1.30391	-0.0823935
455099	'Horizon' x V. cinerea B9	0.308766	0.0559646	-1.51152	-0.276544
455100	'Horizon' x V. cinerea B9	0.146489	-0.629752	-0.691997	-0.0195058
455102	'Horizon' x V. cinerea B9	-2.20451	-0.980149	0.216511	-1.05474
455103	'Horizon' x V. cinerea B9	0.436596	-0.220518	-0.898476	0.117447
455104	'Horizon' x V. cinerea B9	0.255124	-0.569871	-1.13455	0.120467
455105	'Horizon' x V. cinerea B9	0.346199	0.0716538	-1.39397	-0.441824
455106	'Horizon' x V. cinerea B9	-0.98481	-0.0611991	0.170927	-0.415385
455107	'Horizon' x V. cinerea B9	0.68714	-0.585115	-1.02635	0.60199
455108	'Horizon' x V. cinerea B9	-0.450705	-0.320533	-1.29613	-0.0586343
455109	'Horizon' x V. cinerea B9	0.37488	-0.792929	-0.942066	-0.166816
455110	'Horizon' x V. cinerea B9	0.244244	-0.488815	-1.02683	-0.580408
456001	'Horizon' x V. cinerea B9	-1.06303	0.268389	-1.0182	-1.33616
456002	'Horizon' x V. cinerea B9	0.145824	-0.555749	-0.647579	0.377334
456003	'Horizon' x V. cinerea B9	0.0712754	-0.0895403	-1.43972	-0.908997
456004	'Horizon' x V. cinerea B9	0.0623411	0.223672	-1.93358	-0.297552
456005	'Horizon' x V. cinerea B9	-0.104629	-0.547609	-1.21751	-0.25643
456007	'Horizon' x V. cinerea B9	0.349639	-1.34589	-0.974435	-0.691363
456008	'Horizon' x V. cinerea B9	-1.22177	-0.361684	-0.390006	-1.53284
456009	'Horizon' x V. cinerea B9	0.034817	0.00152408	-0.907302	-0.201174
456010	'Horizon' x V. cinerea B9	-0.24215	0.037463	-0.97269	-1.05584
456011	'Horizon' x V. cinerea B9	0.16668	-0.479254	-0.796102	-0.198186
456012	'Horizon' x V. cinerea B9	0.0347395	-0.888575	-1.68981	-0.68521
456013	'Horizon' x V. cinerea B9	-0.938005	-0.651018	0.17995	-0.0131983
456014	'Horizon' x V. cinerea B9	-0.813035	-0.84843	0.927733	0.182167
456015	'Horizon' x V. cinerea B9	0.231001	-0.638755	-0.922794	-0.248467
456016	'Horizon' x V. cinerea B9	-0.531991	-0.336604	0.272798	-0.217563
456017	'Horizon' x V. cinerea B9	-0.399271	-0.551606	-0.146614	-0.846743
456018	'Horizon' x V. cinerea B9	0.231039	0.0823444	-0.533436	-0.132708
456019	'Horizon' x V. cinerea B9	-0.147015	0.3218	-1.44545	-0.695682
456020	'Horizon' x V. cinerea B9	0.109851	0.59785	-0.821457	-0.334232
456022	'Horizon' x V. cinerea B9	0.33842	-0.390607	-0.91681	0.0639852
456023	'Horizon' x V. cinerea B9	0.684279	0.385003	-0.489324	0.272358
456024	'Horizon' x V. cinerea B9	-0.361304	0.262332	-1.61844	-0.846245
456025	'Horizon' x V. cinerea B9	-0.299749	-0.373631	-0.693504	-0.330407
456026	'Horizon' x V. cinerea B9	-0.283759	0.340378	-1.00741	-0.840415
456027	'Horizon' x V. cinerea B9	-0.353548	0.310025	-0.626974	-1.07638
456028	'Horizon' x V. cinerea B9	-1.60191	0.419269	-1.06866	-1.14706
456029	'Horizon' x V. cinerea B9	0.490648	-0.646067	-1.20455	-0.17486
456030	'Horizon' x V. cinerea B9	0.767858	0.47239	-0.0711841	-0.442127
456031	'Horizon' x V. cinerea B9	-0.0576928	-0.237546	-0.57578	-0.184243
456032	'Horizon' x V. cinerea B9	-1.158	0.492662	-0.581547	-0.467973
456033	'Horizon' x V. cinerea B9	0.0839765	-0.623645	-1.33203	-0.700653
456034	'Horizon' x V. cinerea B9	0.354055	-0.915599	-0.996022	-0.308111
456035	'Horizon' x V. cinerea B9	0.222336	0.455666	-0.862638	0.0779184
456037	'Horizon' x V. cinerea B9	-0.678522	-0.195581	-0.39875	0.0787001
456038	'Horizon' x V. cinerea B9	-0.174201	-0.465752	-0.277367	0.188872
456039	'Horizon' x V. cinerea B9	0.0559936	0.271875	-1.11849	-0.556449
456041	'Horizon' x V. cinerea B9	-0.183353	-0.461105	-0.800447	-0.539802
456042	'Horizon' x V. cinerea B9	0.0931511	-0.450338	-0.966539	-0.413465
456044	'Horizon' x V. cinerea B9	0.239752	0.0976095	-0.417543	-0.604941
456045	'Horizon' x V. cinerea B9	-0.257999	-0.933355	-1.24834	-0.268275
456046	'Horizon' x V. cinerea B9	-0.218359	-0.298985	-1.5448	-0.935401
456047	'Horizon' x V. cinerea B9	-0.0636083	0.0767648	-0.92349	-0.452555
456048	'Horizon' x V. cinerea B9	-0.212188	-0.252117	-0.178375	0.25512
456049	'Horizon' x V. cinerea B9	-0.123627	-0.415334	-0.546974	-0.474654
456050	'Horizon' x V. cinerea B9	0.352119	-0.281839	-1.26948	-1.20361
456052	'Horizon' x V. cinerea B9	0.514241	-0.0772355	-0.423236	0.271861
456053	'Horizon' x V. cinerea B9	-0.692456	-0.36067	-0.176535	-0.779334
456054	'Horizon' x V. cinerea B9	0.0994149	-0.295644	-0.749967	-0.199652
456056	'Horizon' x V. cinerea B9	-1.09982	-0.29065	0.234744	-1.25392
456057	'Horizon' x V. cinerea B9	0.269558	-0.853872	-0.184746	0.138962
456058	'Horizon' x V. cinerea B9	-1.49103	-0.80064	0.0740255	-0.389938
456059	'Horizon' x V. cinerea B9	0.259958	-0.364102	-1.49857	-0.479286
456060	'Horizon' x V. cinerea B9	0.469561	-0.553231	-0.886763	-0.634328
456062	'Horizon' x V. cinerea B9	0.349073	-1.04464	-0.937115	-0.388108
456063	'Horizon' x V. cinerea B9	0.208417	-0.23191	-1.06082	-0.361033
456064	'Horizon' x V. cinerea B9	-0.557455	-0.481568	-0.701808	-0.0163042
456065	'Horizon' x V. cinerea B9	0.503275	0.133566	-1.152	-0.114694
456067	'Horizon' x V. cinerea B9	0.0508666	-0.127551	-1.0202	-0.406603
456068	'Horizon' x V. cinerea B9	0.387605	-0.342184	-1.00502	-0.137491
456069	'Horizon' x V. cinerea B9	0.0478255	0.514069	-1.00897	-0.514403
456070	'Horizon' x V. cinerea B9	0.0749298	-0.665111	-1.13752	-0.510427
456071	'Horizon' x V. cinerea B9	-0.0648623	0.794373	-1.69247	-0.578852
456072	'Horizon' x V. cinerea B9	-0.479814	0.338571	-0.705454	0.0615195
456073	'Horizon' x V. cinerea B9	-0.90181	0.453691	-0.599804	-0.23091
456074	'Horizon' x V. cinerea B9	-0.551512	-0.282965	-0.742033	-1.19226
456075	'Horizon' x V. cinerea B9	-0.0230098	-0.125911	-0.777303	-0.177713
456076	'Horizon' x V. cinerea B9	0.210505	-0.459982	-0.862876	-0.133694
456077	'Horizon' x V. cinerea B9	-0.0286211	-0.535589	-0.740357	0.0164843
456078	'Horizon' x V. cinerea B9	-0.0964196	0.360428	-0.72771	0.379304
456079	'Horizon' x V. cinerea B9	-0.876392	-0.368651	-0.0661756	0.0393684
456080	'Horizon' x V. cinerea B9	-0.0279547	0.361875	-0.622281	-0.439959
456082	'Horizon' x V. cinerea B9	-0.141577	-0.561921	-0.958441	-0.637914
456084	'Horizon' x V. cinerea B9	0.00284861	-0.18504	-1.12816	-0.449768
456085	'Horizon' x V. cinerea B9	0.367762	0.74383	-0.926028	-0.527699
456087	'Horizon' x V. cinerea B9	-0.357834	-0.0802272	-0.348373	-0.238747
456088	'Horizon' x V. cinerea B9	-0.0190535	-0.0226085	-0.551462	-0.521178
456089	'Horizon' x V. cinerea B9	-0.435028	-0.246653	-0.948192	-0.962379
456090	'Horizon' x V. cinerea B9	-0.372628	-0.473406	-0.473689	-0.391117
456091	'Horizon' x V. cinerea B9	-0.266535	-0.135589	-0.770144	-0.457082
456093	'Horizon' x V. cinerea B9	0.178791	0.0035878	-0.989229	-0.231931
456094	'Horizon' x V. cinerea B9	0.259098	0.359088	-0.669904	-0.330139
456095	'Horizon' x V. cinerea B9	-0.926082	-0.83539	-0.534727	0.286501
456101	'Horizon' x V. cinerea B9	-1.23292	-0.388478	-0.465508	-1.0045
456102	'Horizon' x V. cinerea B9	0.145924	-0.0192317	-0.734599	-0.579165
456103	'Horizon' x V. cinerea B9	-1.6433	-1.03606	0.297562	-0.537965
456105	'Horizon' x V. cinerea B9	0.351602	-1.28063	-0.206114	-0.101572
456106	'Horizon' x V. cinerea B9	0.544488	-1.39565	-1.25369	0.568386
456107	'Horizon' x V. cinerea B9	0.673189	-0.017515	-0.476925	-0.251031
456109	'Horizon' x V. cinerea B9	-0.0636975	-0.395932	-1.01752	-0.862674
456110	'Horizon' x V. cinerea B9	-0.340953	-0.222438	0.0450504	-0.478401
457002	'Horizon' x V. cinerea B9	-1.05015	-0.593217	0.385449	-0.708062
457003	'Horizon' x V. cinerea B9	-1.63954	-0.410254	0.0245862	-1.32176
457004	'Horizon' x V. cinerea B9	0.0413579	-1.08601	-1.33893	-1.17932
457005	'Horizon' x V. cinerea B9	-0.683111	-0.329799	0.132424	-0.280525
457006	'Horizon' x V. cinerea B9	-0.253992	0.0598226	-0.901958	-0.621515
457008	'Horizon' x V. cinerea B9	-0.787191	-0.813482	0.709402	-0.0895848
457009	'Horizon' x V. cinerea B9	-0.115778	0.244551	-0.73718	-0.713656
457010	'Horizon' x V. cinerea B9	-0.11266	-0.778985	-0.567001	-0.563939
457011	'Horizon' x V. cinerea B9	-0.292875	0.382891	-2.19577	-1.15233
457012	'Horizon' x V. cinerea B9	0.244999	-0.789033	-0.91644	-0.52412
457013	'Horizon' x V. cinerea B9	0.293873	-0.228542	-0.593626	0.186706
457014	'Horizon' x V. cinerea B9	-0.148063	-0.179376	-0.566498	-0.133666
457015	'Horizon' x V. cinerea B9	0.0611502	-0.115121	-1.5462	-0.454748
457017	'Horizon' x V. cinerea B9	0.293898	-0.968825	-1.08554	-0.401427
457018	'Horizon' x V. cinerea B9	-0.0227583	0.413461	-1.11121	0.0801717
457019	'Horizon' x V. cinerea B9	-0.609131	0.261427	-0.769359	-0.366547
457020	'Horizon' x V. cinerea B9	-0.287791	-0.487091	0.139524	0.0705566
457021	'Horizon' x V. cinerea B9	0.163451	-0.0560598	-1.05676	0.520318
457022	'Horizon' x V. cinerea B9	-0.593722	-1.00822	-1.453	-0.426798
457023	'Horizon' x V. cinerea B9	0.289574	-0.0661102	-1.18749	-0.42575
457024	'Horizon' x V. cinerea B9	0.203818	-0.75665	-1.25385	-0.461752
457025	'Horizon' x V. cinerea B9	-0.471757	0.322799	-1.35208	0.440242
457026	'Horizon' x V. cinerea B9	-0.966932	-0.824649	0.0179632	-0.0215335
457027	'Horizon' x V. cinerea B9	0.165034	-0.631659	-1.03244	0.437356
457028	'Horizon' x V. cinerea B9	-0.597782	-0.481588	-0.188835	-0.135062
457029	'Horizon' x V. cinerea B9	-0.193989	0.327682	-0.941008	-0.605789
457030	'Horizon' x V. cinerea B9	0.398878	-0.249296	-0.915575	0.21866
457032	'Horizon' x V. cinerea B9	-1.13073	-0.58766	0.326697	-1.0435
457033	'Horizon' x V. cinerea B9	-0.138545	-0.140117	-0.804421	-0.651105
457034	'Horizon' x V. cinerea B9	0.265624	-0.506511	-0.971573	-0.440349
457035	'Horizon' x V. cinerea B9	0.193442	-0.865619	-0.993907	0.224985
457036	'Horizon' x V. cinerea B9	0.32099	0.155303	-0.873587	-0.483484
457037	'Horizon' x V. cinerea B9	0.410977	-1.076	-1.27458	-0.160648
457038	'Horizon' x V. cinerea B9	-0.0804302	-0.573321	-1.43054	-0.336388
457039	'Horizon' x V. cinerea B9	-0.171407	-0.202306	-1.07454	0.162527
457040	'Horizon' x V. cinerea B9	-0.29164	0.637254	-1.06499	-0.899304
457041	'Horizon' x V. cinerea B9	0.188773	1.01656	-0.415488	-0.217058
457042	'Horizon' x V. cinerea B9	-0.0594978	0.364742	-1.15233	-0.398152
457043	'Horizon' x V. cinerea B9	-0.233707	-0.224356	-0.81502	0.218575
457044	'Horizon' x V. cinerea B9	0.366683	-0.453774	-1.09578	-0.528443
457045	'Horizon' x V. cinerea B9	-0.173979	0.241701	-1.99018	-1.09485
457051	'Horizon' x V. cinerea B9	0.129606	0.160764	-1.56127	-0.805752
457052	'Horizon' x V. cinerea B9	-0.225492	0.0728076	-0.701166	-0.585634
457053	'Horizon' x V. cinerea B9	-0.287752	0.489282	-1.15843	-0.702402
457055	'Horizon' x V. cinerea B9	0.080666	-0.401692	-0.548346	0.215217
457056	'Horizon' x V. cinerea B9	0.0854233	-0.20837	-1.39482	0.133872
457057	'Horizon' x V. cinerea B9	0.109189	0.0266176	-0.578976	-0.327603
457058	'Horizon' x V. cinerea B9	0.409225	-0.0694643	-0.518771	-0.341852
457059	'Horizon' x V. cinerea B9	0.274942	-1.29172	-0.490682	0.175902
361012	'Horizon' x Illinois 547-1	0.108746	1.39433	-0.309311	-1.09894
361013	'Horizon' x Illinois 547-1	-0.759761	0.422877	0.497367	-0.358638
361014	'Horizon' x Illinois 547-1	-0.0719644	1.57195	-0.539136	-0.403929
361016	'Horizon' x Illinois 547-1	0.360552	-0.774456	-1.63596	-0.0691697
361018	'Horizon' x Illinois 547-1	-0.010046	1.23429	-0.326058	-0.0772022
361019	'Horizon' x Illinois 547-1	0.703094	0.853604	0.467033	0.195602
361022	'Horizon' x Illinois 547-1	0.301372	0.687791	-0.70943	0.0219993
361023	'Horizon' x Illinois 547-1	0.100177	1.36765	0.476647	-0.494137
361024	'Horizon' x Illinois 547-1	0.571645	-0.114256	0.183323	0.327199
361025	'Horizon' x Illinois 547-1	0.872669	-0.0595848	0.217132	0.0602941
361026	'Horizon' x Illinois 547-1	0.651275	0.610238	0.409758	0.556487
361028	'Horizon' x Illinois 547-1	0.369766	0.567793	-0.0679101	0.171156
361029	'Horizon' x Illinois 547-1	0.677	0.215101	0.0338448	0.344075
361031	'Horizon' x Illinois 547-1	0.361033	0.730646	-0.314787	-0.997258
361032	'Horizon' x Illinois 547-1	-0.279903	-0.324355	1.30366	-0.565514
361034	'Horizon' x Illinois 547-1	-0.860461	0.396366	0.152562	0.105278
361036	'Horizon' x Illinois 547-1	0.0950065	1.25534	-0.00647532	0.0610607
361038	'Horizon' x Illinois 547-1	-0.0587529	0.819985	-0.0128138	-0.7817
361039	'Horizon' x Illinois 547-1	0.0927266	1.21984	0.423241	-0.399694
361040	'Horizon' x Illinois 547-1	0.591644	0.505314	-0.411527	0.377791
361042	'Horizon' x Illinois 547-1	0.289522	0.810863	-0.104857	-0.501122
361047	'Horizon' x Illinois 547-1	0.357775	0.0555325	0.149208	0.324223
361048	'Horizon' x Illinois 547-1	-0.400223	0.441007	0.402035	-0.592778
361050	'Horizon' x Illinois 547-1	0.15941	1.10441	-0.379407	0.265904
361051	'Horizon' x Illinois 547-1	0.00687014	1.39728	-0.339238	-0.445059
361052	'Horizon' x Illinois 547-1	0.18646	0.539621	0.336124	0.364607
361053	'Horizon' x Illinois 547-1	0.120889	0.754581	-0.13349	-0.526285
361055	'Horizon' x Illinois 547-1	0.531406	0.495907	-0.43242	-0.47163
361057	'Horizon' x Illinois 547-1	0.495511	0.223567	0.0155289	-0.585151
361058	'Horizon' x Illinois 547-1	-0.0757101	1.61276	0.682763	-0.622545
361059	'Horizon' x Illinois 547-1	0.0679845	1.40028	-0.0236596	-1.17632
361062	'Horizon' x Illinois 547-1	-0.360569	0.381971	0.265709	1.13359
361063	'Horizon' x Illinois 547-1	0.344023	0.880202	0.659989	-0.765092
361065	'Horizon' x Illinois 547-1	-0.272056	0.575448	0.0840562	-0.524972
361066	'Horizon' x Illinois 547-1	0.0256387	0.844591	-0.442016	-0.727615
361067	'Horizon' x Illinois 547-1	0.640778	0.963267	0.406705	0.0646415
361069	'Horizon' x Illinois 547-1	0.823307	1.13608	0.670241	0.785429
361072	'Horizon' x Illinois 547-1	0.617857	0.689455	0.736466	0.560369
361073	'Horizon' x Illinois 547-1	0.0129066	0.909671	-0.550551	-0.457955
361075	'Horizon' x Illinois 547-1	0.575525	0.600809	0.423163	0.789375
361076	'Horizon' x Illinois 547-1	0.174066	0.714816	-0.346695	-0.366916
361077	'Horizon' x Illinois 547-1	0.403672	1.23533	0.759405	-0.0608208
361079	'Horizon' x Illinois 547-1	0.476713	1.06652	0.480317	-1.10221
361080	'Horizon' x Illinois 547-1	0.707325	0.425691	0.282368	-0.227805
361081	'Horizon' x Illinois 547-1	0.382042	0.676138	-0.622785	0.469541
361083	'Horizon' x Illinois 547-1	0.992768	0.408772	1.18859	0.383345
361084	'Horizon' x Illinois 547-1	0.4703	0.899151	0.23445	-0.411036
361085	'Horizon' x Illinois 547-1	0.42998	0.640513	-1.01671	-0.553755
361090	'Horizon' x Illinois 547-1	0.0705738	0.408426	-0.291306	-0.56857
361092	'Horizon' x Illinois 547-1	0.182375	0.829053	-0.496697	-0.741054
361093	'Horizon' x Illinois 547-1	0.111686	0.961179	-0.183987	-0.162925
361094	'Horizon' x Illinois 547-1	0.782791	0.485282	0.132931	0.0739352
361095	'Horizon' x Illinois 547-1	0.548468	0.932598	0.740161	0.230596
361096	'Horizon' x Illinois 547-1	-0.565651	1.22449	-0.262206	-0.118031
361089	'Horizon' x Illinois 547-1	0.58538	0.429398	-0.685505	-0.0793323
363002	'Horizon' x Illinois 547-1	0.245102	0.480683	-0.294622	0.471337
363005	'Horizon' x Illinois 547-1	0.599405	0.99388	0.96428	-0.792248
363006	'Horizon' x Illinois 547-1	0.524949	0.559038	0.518427	-1.70266
363007	'Horizon' x Illinois 547-1	0.88522	0.0771625	0.466899	0.138399
363008	'Horizon' x Illinois 547-1	0.326259	0.699903	-0.188498	0.26833
363010	'Horizon' x Illinois 547-1	0.938396	-0.284176	1.01512	1.06801
363011	'Horizon' x Illinois 547-1	0.571449	0.0513523	-0.0545893	0.145626
363012	'Horizon' x Illinois 547-1	0.529088	0.888673	-0.34399	0.00361398
363014	'Horizon' x Illinois 547-1	0.590476	0.130048	-0.252888	-1.00475
363016	'Horizon' x Illinois 547-1	0.386411	0.425157	1.0696	-0.539401
363017	'Horizon' x Illinois 547-1	0.642377	0.572999	-0.00560012	-0.0321335
363019	'Horizon' x Illinois 547-1	0.429391	1.18306	-0.799798	-0.224752
363020	'Horizon' x Illinois 547-1	0.529015	0.72596	1.22147	-0.649495
363021	'Horizon' x Illinois 547-1	0.108627	1.10096	0.167467	-0.0382676
363023	'Horizon' x Illinois 547-1	0.799163	0.595905	0.171992	-0.612001
363024	'Horizon' x Illinois 547-1	0.0482755	-0.150486	0.299747	-0.259296
363025	'Horizon' x Illinois 547-1	-0.00907467	1.72867	-0.515765	-0.876399
363028	'Horizon' x Illinois 547-1	-0.374503	0.474045	0.826252	-0.600638
363030	'Horizon' x Illinois 547-1	0.274119	0.368332	1.39501	-0.18758
363031	'Horizon' x Illinois 547-1	-0.142709	1.22045	-0.0663324	-0.379949
363034	'Horizon' x Illinois 547-1	0.593931	1.08452	0.105339	0.102633
363036	'Horizon' x Illinois 547-1	0.588143	0.252187	-0.320448	0.622738
363037	'Horizon' x Illinois 547-1	0.734331	0.776463	0.553764	0.247887
363043	'Horizon' x Illinois 547-1	0.169781	0.231228	0.240086	-0.37848
363044	'Horizon' x Illinois 547-1	-0.157964	0.540763	-0.579673	-0.565308
363046	'Horizon' x Illinois 547-1	0.327863	-0.0928676	-0.03149	0.879435
363047	'Horizon' x Illinois 547-1	0.813076	0.148626	-0.115665	0.01821
363048	'Horizon' x Illinois 547-1	-1.0611	-0.110478	0.273133	-0.280175
363049	'Horizon' x Illinois 547-1	0.66355	0.291253	0.153255	0.118918
363050	'Horizon' x Illinois 547-1	0.361315	0.736044	0.389836	-0.0696248
363052	'Horizon' x Illinois 547-1	0.452016	0.480847	-0.13661	-0.0423375
363053	'Horizon' x Illinois 547-1	0.645216	0.501685	0.219994	-0.288478
363055	'Horizon' x Illinois 547-1	0.32967	0.573894	-0.433254	-0.199098
363057	'Horizon' x Illinois 547-1	0.500062	-0.205933	-0.418281	0.0861947
363058	'Horizon' x Illinois 547-1	0.340988	0.962657	0.163254	0.122784
363059	'Horizon' x Illinois 547-1	0.0732663	1.09633	-0.0372031	0.225404
363060	'Horizon' x Illinois 547-1	0.297605	1.36042	0.690829	-0.898386
363061	'Horizon' x Illinois 547-1	0.437422	0.727306	-0.000222373	-0.482524
363062	'Horizon' x Illinois 547-1	0.494677	0.747943	0.217516	-0.167002
363063	'Horizon' x Illinois 547-1	0.577837	0.30994	-0.215438	-0.949438
363064	'Horizon' x Illinois 547-1	0.298277	0.0744197	0.536047	-0.109961
363067	'Horizon' x Illinois 547-1	0.668786	0.754592	0.802748	-0.597802
363068	'Horizon' x Illinois 547-1	0.477771	0.709519	0.0582809	0.492936
363069	'Horizon' x Illinois 547-1	0.390384	0.534176	0.0191329	-0.262292
363073	'Horizon' x Illinois 547-1	0.227429	2.05412	0.192583	-0.5276
363074	'Horizon' x Illinois 547-1	-0.798884	-0.167519	0.662647	-0.0414362
363075	'Horizon' x Illinois 547-1	0.697126	0.327852	0.577676	0.357256
363076	'Horizon' x Illinois 547-1	0.72489	-0.213796	0.614491	-0.181069
363077	'Horizon' x Illinois 547-1	-0.61274	0.259436	0.829346	-0.359501
363081	'Horizon' x Illinois 547-1	0.28363	1.13115	0.598176	0.766527
363082	'Horizon' x Illinois 547-1	0.203363	0.894976	0.705246	-0.251204
363087	'Horizon' x Illinois 547-1	0.888374	0.0822739	0.201902	-0.409713
363090	'Horizon' x Illinois 547-1	0.0994321	0.534278	0.32716	-0.382226
363091	'Horizon' x Illinois 547-1	0.690255	0.286399	0.649452	-0.74466
363095	'Horizon' x Illinois 547-1	0.0235181	1.79728	0.0888435	-0.712398
363096	'Horizon' x Illinois 547-1	0.399128	0.543301	-0.207654	-0.519211
363097	'Horizon' x Illinois 547-1	0.23104	1.17787	0.0387382	-0.557462
363098	'Horizon' x Illinois 547-1	0.125746	-0.27124	-0.233727	-0.654701
363099	'Horizon' x Illinois 547-1	-0.142751	-0.0771119	1.37828	0.104638
363100	'Horizon' x Illinois 547-1	-0.423914	-0.27582	1.01237	-0.431842
363101	'Horizon' x Illinois 547-1	-0.54549	0.0835456	0.905489	-0.811059
363102	'Horizon' x Illinois 547-1	0.0836004	1.11712	-0.581304	-0.487865
363104	'Horizon' x Illinois 547-1	-0.142704	1.16074	0.17983	-0.834965
363105	'Horizon' x Illinois 547-1	0.844746	0.0234466	-0.180802	0.211835
363106	'Horizon' x Illinois 547-1	0.377142	0.996222	-0.088763	-0.704357
363110	'Horizon' x Illinois 547-1	0.196031	1.08097	1.10325	0.49869
364001	'Horizon' x Illinois 547-1	-0.482735	0.650301	0.268648	-0.820125
364002	'Horizon' x Illinois 547-1	0.330985	0.915777	1.18641	-0.144571
364004	'Horizon' x Illinois 547-1	0.564337	0.617772	0.328992	-0.0716288
364005	'Horizon' x Illinois 547-1	0.767867	0.21237	0.303812	-0.366573
364009	'Horizon' x Illinois 547-1	0.314781	0.540893	-0.18877	-0.59362
364010	'Horizon' x Illinois 547-1	-0.0688275	1.89458	0.512105	-0.601326
364014	'Horizon' x Illinois 547-1	0.563654	0.0167484	0.526164	0.594757
364016	'Horizon' x Illinois 547-1	0.55005	0.236088	-0.296355	-0.0517465
364017	'Horizon' x Illinois 547-1	0.149173	1.1507	-0.0376082	-0.937231
364023	'Horizon' x Illinois 547-1	0.10157	0.0939027	0.13546	0.397556
364026	'Horizon' x Illinois 547-1	0.175786	0.887711	-0.0375908	-0.383063
364027	'Horizon' x Illinois 547-1	0.308632	-0.088526	0.660144	0.426814
364029	'Horizon' x Illinois 547-1	0.567744	0.238163	0.129613	-0.220787
364030	'Horizon' x Illinois 547-1	0.632009	0.121771	-0.111152	-0.241521
364032	'Horizon' x Illinois 547-1	0.594355	0.399132	-0.117428	-0.323124
364036	'Horizon' x Illinois 547-1	0.152891	1.00179	-0.301717	-0.950533
364037	'Horizon' x Illinois 547-1	0.849337	-0.554252	-0.078405	0.231613
364039	'Horizon' x Illinois 547-1	-0.20032	-0.191933	1.105	0.202019
364040	'Horizon' x Illinois 547-1	1.03138	-0.313074	0.654042	-0.0160255
364044	'Horizon' x Illinois 547-1	0.611859	0.361847	0.0990993	0.388333
364045	'Horizon' x Illinois 547-1	-0.2295	-0.0336315	0.343057	-0.00190202
364046	'Horizon' x Illinois 547-1	0.604215	0.12266	-0.36471	-0.299586
364047	'Horizon' x Illinois 547-1	-0.264325	1.00542	-0.0284783	-1.01483
364048	'Horizon' x Illinois 547-1	0.518333	-0.0810892	0.289369	-0.487609
364049	'Horizon' x Illinois 547-1	0.999039	-0.184981	-0.309932	-0.495145
364050	'Horizon' x Illinois 547-1	0.473515	0.571854	-0.132856	-0.474542
364051	'Horizon' x Illinois 547-1	0.447079	0.634994	0.0822553	0.029077
364054	'Horizon' x Illinois 547-1	0.578568	0.533212	-0.282662	-0.375708
364055	'Horizon' x Illinois 547-1	0.541063	1.18342	0.647023	-0.492748
364057	'Horizon' x Illinois 547-1	-0.154177	0.250676	0.182974	0.0129405
364059	'Horizon' x Illinois 547-1	0.645205	0.298158	0.619583	-0.175005
364061	'Horizon' x Illinois 547-1	1.24683	-0.133919	0.273174	0.351082
364066	'Horizon' x Illinois 547-1	0.206333	2.02056	0.308509	-1.58636
364069	'Horizon' x Illinois 547-1	-0.0750875	0.367477	0.302826	-0.212829
364071	'Horizon' x Illinois 547-1	0.833494	0.266893	0.540464	-0.134182
364075	'Horizon' x Illinois 547-1	-0.283183	-0.677349	-0.236108	-0.947351
364079	'Horizon' x Illinois 547-1	0.371106	0.92382	-0.0838032	-0.566317
364080	'Horizon' x Illinois 547-1	0.3772	0.857214	-0.217461	-0.114395
364082	'Horizon' x Illinois 547-1	0.96198	-0.373572	0.315567	0.827655
364083	'Horizon' x Illinois 547-1	-0.675181	0.624665	-0.302199	-0.0114544
364086	'Horizon' x Illinois 547-1	0.0493062	0.221245	-0.55271	-0.553356
365004	'Horizon' x Illinois 547-1	-0.000832233	0.563648	0.331503	-0.153264
365005	'Horizon' x Illinois 547-1	-0.0421701	0.172008	0.450125	-0.590593
365007	'Horizon' x Illinois 547-1	0.402289	0.959379	0.845455	0.221839
365010	'Horizon' x Illinois 547-1	-0.0718107	0.0998338	0.172043	0.00320859
365012	'Horizon' x Illinois 547-1	0.289566	0.840043	-0.047422	-0.480369
365013	'Horizon' x Illinois 547-1	0.125979	1.44207	-0.0409987	-0.0816878
365015	'Horizon' x Illinois 547-1	-0.00647136	0.0841978	0.739361	1.10023
365017	'Horizon' x Illinois 547-1	0.383785	0.375781	-0.270837	0.531123
365018	'Horizon' x Illinois 547-1	-1.31442	0.987624	2.27813	0.607387
365020	'Horizon' x Illinois 547-1	0.271718	-0.181537	0.979762	-0.327761
365021	'Horizon' x Illinois 547-1	-0.231636	-0.0168141	0.82388	0.0345228
365024	'Horizon' x Illinois 547-1	-0.401031	-0.103988	-0.439262	-0.900236
365025	'Horizon' x Illinois 547-1	-0.506472	0.448229	0.533712	-1.03297
365027	'Horizon' x Illinois 547-1	0.0081645	1.16786	0.554665	-0.448474
365028	'Horizon' x Illinois 547-1	-0.249141	0.66177	1.85023	-0.330654
365030	'Horizon' x Illinois 547-1	-0.379495	1.97053	0.188958	-0.889008
365035	'Horizon' x Illinois 547-1	0.0990065	0.649665	0.147673	-0.987315
365036	'Horizon' x Illinois 547-1	-0.0894306	1.37936	0.821644	-1.33168
365037	'Horizon' x Illinois 547-1	0.660496	-0.208037	-0.893931	-0.175643
365038	'Horizon' x Illinois 547-1	0.57093	1.19994	0.234301	-0.403602
365039	'Horizon' x Illinois 547-1	0.34957	-0.0400324	-0.085315	0.514127
365041	'Horizon' x Illinois 547-1	0.0426893	0.9571	-0.618453	-0.143401
365042	'Horizon' x Illinois 547-1	0.0180019	0.613621	0.0284564	-0.833253
365044	'Horizon' x Illinois 547-1	0.484316	0.316191	0.00362724	-0.838826
365047	'Horizon' x Illinois 547-1	0.0181308	1.06446	0.00373925	-0.821266
365048	'Horizon' x Illinois 547-1	0.325846	0.402595	-0.311457	-0.531117
365049	'Horizon' x Illinois 547-1	0.689211	-1.06726	-0.354513	0.232448
365051	'Horizon' x Illinois 547-1	0.621618	-0.50154	0.696164	-0.336626
365052	'Horizon' x Illinois 547-1	0.296816	0.959147	0.412128	-0.394651
365054	'Horizon' x Illinois 547-1	0.717199	0.313077	-0.184828	0.699925
365055	'Horizon' x Illinois 547-1	-0.298964	2.48669	-0.710171	-0.36161
365057	'Horizon' x Illinois 547-1	0.294368	0.449314	0.289748	-0.592797
365059	'Horizon' x Illinois 547-1	0.22701	0.262079	-0.186729	-0.0779798
365061	'Horizon' x Illinois 547-1	0.299582	0.377891	0.448592	-0.0502055
365063	'Horizon' x Illinois 547-1	0.862851	0.620767	0.492935	-0.164392
365064	'Horizon' x Illinois 547-1	0.167522	0.477632	0.14794	0.760026
365065	'Horizon' x Illinois 547-1	0.174671	1.027	-0.0959278	-0.0889176
365070	'Horizon' x Illinois 547-1	0.543043	0.698379	0.112399	-0.399877
365074	'Horizon' x Illinois 547-1	0.035544	0.589675	0.0926469	-0.690338
365075	'Horizon' x Illinois 547-1	0.0940238	1.53642	-0.824562	-1.66589
365076	'Horizon' x Illinois 547-1	-0.458146	0.325132	0.305555	-0.92519
365077	'Horizon' x Illinois 547-1	0.821802	0.281657	0.658273	0.348846
365083	'Horizon' x Illinois 547-1	0.398439	0.515775	0.470226	-0.196295
365084	'Horizon' x Illinois 547-1	0.630081	0.0230457	0.154903	-0.723786
365086	'Horizon' x Illinois 547-1	0.00753975	1.27993	0.266709	-0.615625
365087	'Horizon' x Illinois 547-1	0.351199	0.500236	-0.0260814	-0.272654
365088	'Horizon' x Illinois 547-1	0.673185	0.238234	0.615674	-0.11059
365090	'Horizon' x Illinois 547-1	-0.353148	0.952587	0.640392	-0.755166
365091	'Horizon' x Illinois 547-1	-0.151018	0.71776	0.969312	-0.0151248
365093	'Horizon' x Illinois 547-1	0.469751	-0.203649	-0.0698322	-0.183029
365096	'Horizon' x Illinois 547-1	0.437243	0.813501	1.12244	-0.702302
365097	'Horizon' x Illinois 547-1	0.309576	0.427585	0.526253	0.309836
365101	'Horizon' x Illinois 547-1	0.0446251	0.68415	0.952241	-0.237998
365103	'Horizon' x Illinois 547-1	0.570605	0.0555684	-0.48	-0.192014
365104	'Horizon' x Illinois 547-1	-0.198127	0.54429	0.648231	-0.76914
365106	'Horizon' x Illinois 547-1	0.528121	0.300976	0.50661	-0.381235
365107	'Horizon' x Illinois 547-1	0.00485335	1.59599	-0.303341	-1.24239
365108	'Horizon' x Illinois 547-1	0.0851668	0.480086	0.955947	-0.585926
366002	'Horizon' x Illinois 547-1	0.365765	0.444974	1.02526	-0.0241802
366003	'Horizon' x Illinois 547-1	0.464601	0.731537	0.446255	-0.191066
366005	'Horizon' x Illinois 547-1	0.167888	1.26363	-0.252756	-0.366092
366006	'Horizon' x Illinois 547-1	-0.17881	-0.226157	-0.0339723	0.00906943
366007	'Horizon' x Illinois 547-1	-1.65705	0.939195	1.02556	-0.377579
366008	'Horizon' x Illinois 547-1	0.446179	0.44077	0.477434	0.536381
366013	'Horizon' x Illinois 547-1	0.712203	0.908294	0.473814	0.171942
366015	'Horizon' x Illinois 547-1	-0.831475	0.564138	0.860543	-0.187912
366017	'Horizon' x Illinois 547-1	0.136346	0.744078	-0.0675291	-0.227987
366020	'Horizon' x Illinois 547-1	0.433116	0.58751	0.372904	0.187871
366047	'Horizon' x Illinois 547-1	0.47062	0.450263	0.563814	0.112241
366022	'Horizon' x Illinois 547-1	0.687265	0.555015	0.43032	-0.413343
366025	'Horizon' x Illinois 547-1	-0.3932	0.862279	0.422338	0.223834
366026	'Horizon' x Illinois 547-1	0.579434	0.43283	-0.0716286	0.00906907
366027	'Horizon' x Illinois 547-1	0.73367	-0.275507	-0.88526	-0.453656
366030	'Horizon' x Illinois 547-1	1.12046	-0.33965	0.374077	0.759402
366032	'Horizon' x Illinois 547-1	0.525636	0.902161	0.207927	0.152222
366034	'Horizon' x Illinois 547-1	0.137322	1.06829	0.612099	0.0113829
366035	'Horizon' x Illinois 547-1	-0.0695498	1.06106	-0.691729	-0.318135
366038	'Horizon' x Illinois 547-1	0.820057	0.578493	0.444126	0.0648709
366040	'Horizon' x Illinois 547-1	0.268307	0.591605	-0.0500684	0.333186
366041	'Horizon' x Illinois 547-1	0.884002	0.386282	0.845856	0.0450812
366043	'Horizon' x Illinois 547-1	0.736812	0.300509	-0.059405	0.71118
366045	'Horizon' x Illinois 547-1	-0.104356	1.43804	-0.659656	-0.501362
366046	'Horizon' x Illinois 547-1	1.03764	0.507755	0.876191	0.211696
366048	'Horizon' x Illinois 547-1	0.429786	0.594429	-0.585134	-0.0224087
366049	'Horizon' x Illinois 547-1	0.12172	0.872257	0.0373841	0.000891407
366055	'Horizon' x Illinois 547-1	1.03314	0.811049	0.584955	-0.561173
366059	'Horizon' x Illinois 547-1	0.355714	1.13916	0.770986	-0.093894
366060	'Horizon' x Illinois 547-1	0.392884	0.471432	-0.754687	-0.746234
366064	'Horizon' x Illinois 547-1	0.561058	0.659244	0.29231	0.135094
366065	'Horizon' x Illinois 547-1	0.86679	0.068081	-0.518658	-0.59198
366066	'Horizon' x Illinois 547-1	0.553592	0.941682	-0.0569241	-0.114757
366067	'Horizon' x Illinois 547-1	0.381267	-0.628898	0.612186	0.0348647
366068	'Horizon' x Illinois 547-1	0.69461	0.81435	0.603033	-0.414118
366069	'Horizon' x Illinois 547-1	0.760871	0.70872	-0.0811789	-0.529018
366070	'Horizon' x Illinois 547-1	-0.0710079	1.49719	-0.485	-0.546459
366072	'Horizon' x Illinois 547-1	0.670823	0.78593	0.286504	0.543333
366074	'Horizon' x Illinois 547-1	0.327174	0.943147	0.448895	-0.37509
366075	'Horizon' x Illinois 547-1	-0.256798	1.6442	-0.542339	-0.186462
366078	'Horizon' x Illinois 547-1	-1.10621	0.606676	1.27774	-0.685432
366083	'Horizon' x Illinois 547-1	0.326964	1.10747	-0.163111	-0.569732
366085	'Horizon' x Illinois 547-1	0.532945	1.23707	-0.199091	-0.382678
366086	'Horizon' x Illinois 547-1	-0.643627	0.254939	0.580981	-0.286756
366087	'Horizon' x Illinois 547-1	1.00542	-0.57122	0.95787	0.857326
366088	'Horizon' x Illinois 547-1	0.675655	0.877355	0.581745	0.85378
366091	'Horizon' x Illinois 547-1	0.406953	0.583626	-0.338927	0.07278
366093	'Horizon' x Illinois 547-1	-0.659285	0.943075	0.883888	-0.971197
366094	'Horizon' x Illinois 547-1	-0.194409	0.891692	-0.480219	-0.730851
366095	'Horizon' x Illinois 547-1	0.0755362	1.15742	-0.787223	-0.90261
366097	'Horizon' x Illinois 547-1	0.904144	0.120372	-0.0728018	0.330728
366100	'Horizon' x Illinois 547-1	1.01168	0.497925	-0.218325	-0.33247
366103	'Horizon' x Illinois 547-1	0.662089	0.563014	-0.101045	0.036125
366104	'Horizon' x Illinois 547-1	-0.175255	0.608192	1.41057	0.126241
366105	'Horizon' x Illinois 547-1	0.775721	0.645657	0.487156	0.414669
366107	'Horizon' x Illinois 547-1	0.25128	-0.519618	0.0880116	-0.0712576
367001	'Horizon' x Illinois 547-1	0.287462	0.636338	-0.329276	-0.989267
367004	'Horizon' x Illinois 547-1	0.803104	-0.245518	0.846356	-0.482343
367005	'Horizon' x Illinois 547-1	0.938585	-0.161427	0.632434	0.35972
367006	'Horizon' x Illinois 547-1	-0.895111	0.729636	0.515659	-0.308099
367007	'Horizon' x Illinois 547-1	0.0860797	0.424696	0.275526	0.357239
367009	'Horizon' x Illinois 547-1	0.497562	0.390669	0.137104	-0.66204
367011	'Horizon' x Illinois 547-1	0.461325	0.484535	0.0190614	-1.06573
367018	'Horizon' x Illinois 547-1	0.178552	0.13529	0.977475	0.0472257
367019	'Horizon' x Illinois 547-1	1.11819	-0.748548	-0.0280072	1.64593
367020	'Horizon' x Illinois 547-1	-0.288729	0.0458396	-0.119354	0.509713
367022	'Horizon' x Illinois 547-1	0.122632	0.472041	-0.4475	-0.551792
367023	'Horizon' x Illinois 547-1	0.498462	0.815929	0.0695022	0.217042
367026	'Horizon' x Illinois 547-1	0.897664	0.394914	0.625402	0.243553
367031	'Horizon' x Illinois 547-1	0.492064	-0.330048	0.109225	-0.133512
367034	'Horizon' x Illinois 547-1	0.230709	0.342516	0.728192	-0.167515
367036	'Horizon' x Illinois 547-1	0.893475	0.568187	0.112486	-0.0113533
367039	'Horizon' x Illinois 547-1	-0.485002	1.0019	-0.270785	-0.176369
367040	'Horizon' x Illinois 547-1	0.892846	0.443758	0.748405	0.742364
367041	'Horizon' x Illinois 547-1	0.423796	0.983121	0.310821	0.000127034
367042	'Horizon' x Illinois 547-1	0.190074	0.981682	-0.353565	-0.711417
367043	'Horizon' x Illinois 547-1	0.657215	1.24905	0.161196	-0.519842
367047	'Horizon' x Illinois 547-1	0.277256	1.4121	0.695326	-0.454276
367048	'Horizon' x Illinois 547-1	0.847678	0.335344	0.530218	0.638652
367049	'Horizon' x Illinois 547-1	0.487456	0.536108	0.464789	-0.120718
367051	'Horizon' x Illinois 547-1	1.00278	0.117385	0.898832	0.0686709
CGB05_NorCab001	'Norton' x 'Cabernet Sauvignon'	-1.92453	-0.209269	0.223	-0.240756
CGB05_NorCab002	'Norton' x 'Cabernet Sauvignon'	-1.89011	-1.77074	1.52287	0.537174
CGB05_NorCab003	'Norton' x 'Cabernet Sauvignon'	-1.44071	-0.0260097	0.693895	1.25752
CGB05_NorCab004	'Norton' x 'Cabernet Sauvignon'	-0.662489	0.254947	0.726152	0.12692
CGB05_NorCab005	'Norton' x 'Cabernet Sauvignon'	-1.29025	0.369522	0.211562	0.418999
CGB05_NorCab006	'Norton' x 'Cabernet Sauvignon'	-1.06606	0.577669	-0.0270725	0.0448276
CGB05_NorCab007	'Norton' x 'Cabernet Sauvignon'	-1.8337	0.322767	1.10722	0.207029
CGB05_NorCab008	'Norton' x 'Cabernet Sauvignon'	-1.75255	-0.152658	0.01568	1.06028
CGB05_NorCab009	'Norton' x 'Cabernet Sauvignon'	-2.33637	-0.223841	0.590466	-0.791262
CGB05_NorCab010	'Norton' x 'Cabernet Sauvignon'	-1.42351	0.84823	0.471184	-0.478029
CGB05_NorCab011	'Norton' x 'Cabernet Sauvignon'	-1.23349	0.641813	0.725923	-0.0371888
CGB05_NorCab013	'Norton' x 'Cabernet Sauvignon'	-1.29714	-0.0181639	-0.781125	0.199203
CGB05_NorCab015	'Norton' x 'Cabernet Sauvignon'	-2.41301	-0.637871	0.303586	0.249279
CGB05_NorCab017	'Norton' x 'Cabernet Sauvignon'	-1.50007	-0.474902	1.06394	-0.146908
CGB05_NorCab018	'Norton' x 'Cabernet Sauvignon'	-2.09432	-0.754398	0.372502	-0.248771
CGB05_NorCab021	'Norton' x 'Cabernet Sauvignon'	-1.7175	-0.325203	-0.162436	0.731288
CGB05_NorCab022	'Norton' x 'Cabernet Sauvignon'	-2.92739	0.377683	0.36579	1.31734
CGB05_NorCab024	'Norton' x 'Cabernet Sauvignon'	-1.79103	-0.559603	2.25113	0.450111
CGB05_NorCab025	'Norton' x 'Cabernet Sauvignon'	-1.67543	0.472809	1.61539	-0.619337
CGB05_NorCab026	'Norton' x 'Cabernet Sauvignon'	-2.43982	0.652715	0.829571	-1.22419
CGB05_NorCab027	'Norton' x 'Cabernet Sauvignon'	-0.760658	-1.13893	0.57784	0.435998
CGB05_NorCab028	'Norton' x 'Cabernet Sauvignon'	-2.13977	0.305727	1.1672	0.0147204
CGB05_NorCab030	'Norton' x 'Cabernet Sauvignon'	-1.69552	-1.413	0.353637	0.0987369
CGB05_NorCab031	'Norton' x 'Cabernet Sauvignon'	-1.09788	-0.554005	0.872067	0.440061
CGB05_NorCab033	'Norton' x 'Cabernet Sauvignon'	-1.01715	0.345969	0.885662	-0.0235869
CGB05_NorCab035	'Norton' x 'Cabernet Sauvignon'	-2.32971	-0.98658	0.457498	1.01132
CGB05_NorCab036	'Norton' x 'Cabernet Sauvignon'	-1.95074	0.0849361	0.929538	-0.317685
CGB05_NorCab037	'Norton' x 'Cabernet Sauvignon'	-1.63815	-0.412495	0.683179	-0.126028
CGB05_NorCab038	'Norton' x 'Cabernet Sauvignon'	-2.26857	-0.45976	0.0653052	0.380753
CGB05_NorCab040	'Norton' x 'Cabernet Sauvignon'	-1.5797	0.205056	0.323105	-0.467891
CGB05_NorCab041	'Norton' x 'Cabernet Sauvignon'	-2.65277	0.00939773	0.659899	-1.08587
CGB05_NorCab043	'Norton' x 'Cabernet Sauvignon'	-1.38275	-0.749122	1.75106	0.507843
CGB05_NorCab046	'Norton' x 'Cabernet Sauvignon'	-1.36843	-0.412673	0.868469	0.463074
CGB05_NorCab047	'Norton' x 'Cabernet Sauvignon'	-2.24366	0.837504	0.178635	-0.702133
CGB05_NorCab048	'Norton' x 'Cabernet Sauvignon'	-2.69908	0.839155	1.23076	-0.873777
CGB05_NorCab049	'Norton' x 'Cabernet Sauvignon'	-0.80099	-0.0788265	0.832287	-0.57669
CGB05_NorCab051	'Norton' x 'Cabernet Sauvignon'	-2.21962	-0.323727	0.263594	0.720073
CGB05_NorCab052	'Norton' x 'Cabernet Sauvignon'	-2.12132	-0.509935	0.653247	-0.52287
CGB05_NorCab053	'Norton' x 'Cabernet Sauvignon'	-0.374895	-0.291525	0.273268	0.66237
CGB05_NorCab054	'Norton' x 'Cabernet Sauvignon'	-2.12294	-0.782533	1.21694	-0.917076
CGB05_NorCab056	'Norton' x 'Cabernet Sauvignon'	-1.41962	-1.4345	0.986031	0.442267
CGB05_NorCab058	'Norton' x 'Cabernet Sauvignon'	-1.70316	-0.120409	0.847071	0.606377
CGB05_NorCab059	'Norton' x 'Cabernet Sauvignon'	-2.72323	-0.249971	0.734613	-0.187353
CGB05_NorCab063	'Norton' x 'Cabernet Sauvignon'	-1.14376	-1.00876	0.105732	0.997632
CGB05_NorCab064	'Norton' x 'Cabernet Sauvignon'	-1.53843	0.419617	0.305384	1.01223
CGB05_NorCab066	'Norton' x 'Cabernet Sauvignon'	-2.4467	0.607805	0.863898	-1.34804
CGB05_NorCab067	'Norton' x 'Cabernet Sauvignon'	-2.4156	-0.374123	0.730547	0.0825451
CGB05_NorCab068	'Norton' x 'Cabernet Sauvignon'	-1.42768	-1.08922	1.06836	0.073098
CGB05_NorCab072	'Norton' x 'Cabernet Sauvignon'	-2.07967	-0.15521	1.25359	0.823664
CGB05_NorCab073	'Norton' x 'Cabernet Sauvignon'	-2.28878	-0.566892	1.9926	0.452457
CGB05_NorCab074	'Norton' x 'Cabernet Sauvignon'	-1.47748	-0.856946	1.34173	0.476833
CGB05_NorCab076	'Norton' x 'Cabernet Sauvignon'	-1.61519	-1.37105	1.64911	-0.0160075
CGB05_NorCab077	'Norton' x 'Cabernet Sauvignon'	-1.52184	-0.0718269	-0.0975322	0.000460917
CGB05_NorCab078	'Norton' x 'Cabernet Sauvignon'	-1.97749	-0.404689	0.924432	-0.610416
CGB05_NorCab079	'Norton' x 'Cabernet Sauvignon'	-3.08349	-0.169082	0.795386	-0.0573861
CGB11_NorCab001	'Norton' x 'Cabernet Sauvignon'	-2.58366	0.424793	1.01473	1.38198
CGB11_NorCab002	'Norton' x 'Cabernet Sauvignon'	-1.57033	-0.213303	1.06215	-0.820366
CGB11_NorCab003	'Norton' x 'Cabernet Sauvignon'	-2.0359	-0.202824	0.98005	-0.674273
CGB11_NorCab004	'Norton' x 'Cabernet Sauvignon'	-2.29793	-0.472258	1.49899	-0.659912
CGB11_NorCab006	'Norton' x 'Cabernet Sauvignon'	-2.16362	-0.0162014	1.33849	0.126519
CGB11_NorCab007	'Norton' x 'Cabernet Sauvignon'	-2.60635	-0.348041	0.89225	0.932185
CGB11_NorCab008	'Norton' x 'Cabernet Sauvignon'	-2.26902	-0.21517	0.267444	-0.095094
CGB11_NorCab009	'Norton' x 'Cabernet Sauvignon'	-1.65698	0.312328	1.67115	-0.347318
CGB11_NorCab010	'Norton' x 'Cabernet Sauvignon'	-2.06213	-0.0840898	0.934143	0.653683
CGB11_NorCab011	'Norton' x 'Cabernet Sauvignon'	-2.12735	-1.43912	1.99018	0.734622
CGB11_NorCab012	'Norton' x 'Cabernet Sauvignon'	-1.79089	-0.996464	1.1738	0.0714687
CGB11_NorCab014	'Norton' x 'Cabernet Sauvignon'	-2.52467	0.695153	-0.058075	0.456202
CGB11_NorCab015	'Norton' x 'Cabernet Sauvignon'	-2.29555	-1.03503	1.5375	0.616382
CGB11_NorCab016	'Norton' x 'Cabernet Sauvignon'	-2.3035	0.415113	2.49455	-0.0746625
CGB11_NorCab017	'Norton' x 'Cabernet Sauvignon'	-2.19496	0.11408	1.3331	0.408325
CGB011_NorCab118	'Norton' x 'Cabernet Sauvignon'	-1.97874	0.486239	1.05482	0.586701
CGB011_NorCab119	'Norton' x 'Cabernet Sauvignon'	-2.00854	0.291856	0.923314	-0.607006
CGB011_NorCab120	'Norton' x 'Cabernet Sauvignon'	-2.45215	-0.152123	0.640159	0.657186
CGB011_NorCab122	'Norton' x 'Cabernet Sauvignon'	-2.42723	-1.32916	1.45154	0.571022
CGB011_NorCab123	'Norton' x 'Cabernet Sauvignon'	-0.749775	-0.0924781	0.0458971	0.321904
CGB011_NorCab124	'Norton' x 'Cabernet Sauvignon'	-1.92354	-0.812538	1.18264	0.503512
CGB011_NorCab126	'Norton' x 'Cabernet Sauvignon'	-2.2537	0.131983	1.53419	0.518427
CGB011_NorCab127	'Norton' x 'Cabernet Sauvignon'	-0.807476	0.145265	0.241795	0.596821
CGB011_NorCab128	'Norton' x 'Cabernet Sauvignon'	-1.62318	0.058599	0.737709	-0.278974
CGB011_NorCab129	'Norton' x 'Cabernet Sauvignon'	-2.49705	-0.501599	1.1706	-0.00567731
CGB011_NorCab130	'Norton' x 'Cabernet Sauvignon'	-1.518	0.362483	0.155788	-0.150356
CGB011_NorCab131	'Norton' x 'Cabernet Sauvignon'	-2.2993	0.364339	2.11571	0.802354
CGB011_NorCab132	'Norton' x 'Cabernet Sauvignon'	-2.70079	0.171066	0.54728	0.211822
CGB011_NorCab133	'Norton' x 'Cabernet Sauvignon'	-2.67392	-0.0431143	0.445005	-0.360363
CGB011_NorCab134	'Norton' x 'Cabernet Sauvignon'	-2.49871	0.268621	1.58801	1.11356
CGB011_NorCab135	'Norton' x 'Cabernet Sauvignon'	-2.3858	-0.0975093	2.09093	-1.166
CGB011_NorCab136	'Norton' x 'Cabernet Sauvignon'	-2.14915	-0.508837	0.147441	-0.041076
CGB011_NorCab125	'Norton' x 'Cabernet Sauvignon'	-1.6365	0.0945448	0.0834067	1.76729
CGB011_NorCab137	'Norton' x 'Cabernet Sauvignon'	-1.89657	-0.260244	0.85394	0.719962
CGB011_NorCab138	'Norton' x 'Cabernet Sauvignon'	-2.58624	1.09087	-0.092805	0.302388
CGB011_NorCab139	'Norton' x 'Cabernet Sauvignon'	-2.43652	-0.076236	1.31369	0.333791
CGB011_NorCab140	'Norton' x 'Cabernet Sauvignon'	-2.67189	-0.239813	1.54258	0.030008
CGB011_NorCab141	'Norton' x 'Cabernet Sauvignon'	-2.25497	-0.0824768	1.28339	-0.660227
CGB011_NorCab142	'Norton' x 'Cabernet Sauvignon'	-2.38499	-0.343114	0.855184	-0.670478
CGB011_NorCab144	'Norton' x 'Cabernet Sauvignon'	-2.74654	-0.708966	0.535904	0.537658
CGB011_NorCab145	'Norton' x 'Cabernet Sauvignon'	-1.59185	-0.231162	0.247926	0.498769
CGB011_NorCab146	'Norton' x 'Cabernet Sauvignon'	-2.08067	-0.711202	0.976867	0.069813
CGB011_NorCab147	'Norton' x 'Cabernet Sauvignon'	-2.29263	0.369414	0.745695	-0.126745
CGB011_NorCab148	'Norton' x 'Cabernet Sauvignon'	-1.83432	-0.693067	2.04509	0.778047
CGB011_NorCab149	'Norton' x 'Cabernet Sauvignon'	-2.13014	-0.772575	-0.0127282	-0.179829
CGB011_NorCab150	'Norton' x 'Cabernet Sauvignon'	-2.07744	-0.166068	1.34016	-0.113454
CGB011_NorCab152	'Norton' x 'Cabernet Sauvignon'	-1.76494	-0.470455	1.37282	-0.288775
CGB011_NorCab153	'Norton' x 'Cabernet Sauvignon'	-1.13848	-1.48895	0.702	0.46153
CGB011_NorCab154	'Norton' x 'Cabernet Sauvignon'	-2.26373	-0.384791	1.38012	0.791512
CGB011_NorCab156	'Norton' x 'Cabernet Sauvignon'	-2.61151	0.31862	0.759314	-0.0957393
CGB011_NorCab157	'Norton' x 'Cabernet Sauvignon'	-0.879326	-0.26038	0.930266	1.24363
CGB011_NorCab158	'Norton' x 'Cabernet Sauvignon'	-2.52247	-0.812044	1.19309	-0.47577
CGB011_NorCab159	'Norton' x 'Cabernet Sauvignon'	-1.73667	-0.0344315	1.08833	0.595464
CGB011_NorCab160	'Norton' x 'Cabernet Sauvignon'	-2.39738	-0.401088	1.76965	0.16967
CGB011_NorCab161	'Norton' x 'Cabernet Sauvignon'	-1.81943	-0.47655	1.41512	0.623439
CGB011_NorCab162	'Norton' x 'Cabernet Sauvignon'	-2.87994	0.27615	0.627098	0.324751
CGB011_NorCab163	'Norton' x 'Cabernet Sauvignon'	-2.39718	-0.0529536	1.26418	-0.410307
CGB011_NorCab165	'Norton' x 'Cabernet Sauvignon'	-2.96082	-0.407685	0.173129	0.151499
CGB011_NorCab166	'Norton' x 'Cabernet Sauvignon'	-1.99066	-0.838078	0.611637	0.397328
CGB011_NorCab167	'Norton' x 'Cabernet Sauvignon'	-2.47577	-0.91205	0.783676	1.22046
CGB011_NorCab169	'Norton' x 'Cabernet Sauvignon'	-2.91875	-0.529436	0.821046	-0.216172
CGB011_NorCab170	'Norton' x 'Cabernet Sauvignon'	-2.12421	-0.766296	1.03461	0.284018
CGB011_NorCab172	'Norton' x 'Cabernet Sauvignon'	-1.37754	-0.618732	1.41851	1.14155
CGB011_NorCab173	'Norton' x 'Cabernet Sauvignon'	-1.0415	-0.0729853	0.416964	0.425952
CGB011_NorCab174	'Norton' x 'Cabernet Sauvignon'	-2.38129	-0.359263	0.570059	-0.0721552
CGB011_NorCab175	'Norton' x 'Cabernet Sauvignon'	-2.16755	-0.854956	0.83173	1.23576
CGB011_NorCab176	'Norton' x 'Cabernet Sauvignon'	-1.95435	-1.11304	0.93022	-0.734035
CGB011_NorCab177	'Norton' x 'Cabernet Sauvignon'	-2.85384	-0.10461	1.05398	0.462538
CGB011_NorCab179	'Norton' x 'Cabernet Sauvignon'	-2.08281	0.30151	0.642867	0.340994
CGB011_NorCab180	'Norton' x 'Cabernet Sauvignon'	-2.68435	-0.419642	1.63404	-0.266229
CGB011_NorCab181	'Norton' x 'Cabernet Sauvignon'	-2.30485	-1.11231	1.42946	-0.0487224
CGB011_NorCab182	'Norton' x 'Cabernet Sauvignon'	-2.10194	-1.35607	1.10164	0.556857
CGB011_NorCab183	'Norton' x 'Cabernet Sauvignon'	-2.74944	-1.05686	1.33991	0.365377
CGB011_NorCab184	'Norton' x 'Cabernet Sauvignon'	-1.86404	-0.176843	0.689141	0.119754
CGB011_NorCab185	'Norton' x 'Cabernet Sauvignon'	-2.42975	-0.231555	0.800935	0.717143
CGB011_NorCab186	'Norton' x 'Cabernet Sauvignon'	-2.8256	0.421135	0.462126	-0.423013
CGB011_NorCab187	'Norton' x 'Cabernet Sauvignon'	-1.33577	-1.08991	1.38918	1.21185
CGB011_NorCab188	'Norton' x 'Cabernet Sauvignon'	-2.80034	-0.0825242	0.492538	-0.794958
CGB011_NorCab189	'Norton' x 'Cabernet Sauvignon'	-2.82746	0.100603	1.18806	0.0275438
