# Supplementary material for: Quantitative Trait Locus Analysis of Leaf Morphology Indicates Conserved Shape Loci in Grapevine
Source: Front Plant Sci. 2019 Nov 15;10:1373. doi: 10.3389/fpls.2019.01373 (PMC6873345; doi:10.3389/fpls.2019.01373)
Supplement: Supplementary file 9 [file Table_5.xlsx]

## Sheet: Sheet1
Supplementary Table 5. Ampelographic (OIV) finite trait QTL detected in this study
Trait ᵃ	Trait identifier	Ampelographic OIV designation	Family	Parent	Chromosome	Peak Marker	Physical position ᵇ	Upstream marker ᶜ	Downstream marker ᶜ	LOD Interval ᵈ	Peak LOD	LOD threshold ᵉ	Percent variance explained (%)
Length of the midvein (L1)	1	OIV 601	Chardonnay' by V. cinerea B9	Chardonnay'	NA	NA	NA	NA	NA	NA	NA	NA	NA
				V. cinerea B9	8	S8_18482629	18482629	S8_13365395	S8_20168932	25.35-42.30-58.92	3.0022	2.93	8.99
			Horizon' by V. cinerea B9	Horizon'	8	S8_7172577	7172577	S8_4569694	S8_12999254	6.01-13.44-33.96	3.74353	2.92	10.66
				V. cinerea B9	NA	NA	NA	NA	NA	NA	NA	NA	NA
			Horizon' by Illinois 547-1	Horizon'	8	S8_11721638	11721638	S8_8112218	S8_15113554	26.90-40.62-47.68	7.892	3.03	9.6
					11	S11_5653464	5670360	S11_1818908	S11_9438966	7.21-21.49-37.27	4.59801	3.03	5.49
					17	S17_943126	1074754	S17_437696	S17_5835791	1.17-2.91-17.78	7.2988	3.03	8.76
				Illinois 547-1	16	S16_17685760	19196710	S16_16750053	S16_19092537	42.20-45.93-53.38	3.54382	3.08	4.13
			V. rupestris B38 by 'Horizon'	V. rupestris B38	10	S999_22178266	4125692	S10_1016723	S10_1446019	2.74-10.98-20.59	9.39453	2.99	16.763
				Horizon'	2	S2_5390826	5333613	S2_1002939	S2_5620017	0.00-26.60-36.75	3.48899	3.14	5.792
					11	S4_15597074	15743324	S11_6485733	S11_18374636	37.06-46.73-74.25	3.24053	3.14	5.364
			Norton' by 'Cabernet Sauvignon'	Norton'	NA	NA	NA	NA	NA	NA	NA	NA	NA
				Cabernet Sauvignon'	3	S3_3131503	3131503	S3_45726	S3_4214166	0.00-15.78-26.66	4.28166	2.96	13.6833
Distance from the petiolar junction to the distal sinus	2	OIV 605	Chardonnay' by V. cinerea B9	Chardonnay'	18	S18_2331907	2331907	S18_274922	S18_4098556	0.00-7.29-10.82	5.80018	2.97	15.12
				V. cinerea B9	6	S6_6487549	6487549	S6_3117110	S6_13852302	15.40-29.96-46.40	3.61522	3.02	9.12
			Horizon' by V. cinerea B9	Horizon'	1	S1_5762221	5762221	S1_3523516	S1_6927345	15.97-19.53-23.73	13.7876	2.94	27.36
					12	S12_3050999	3050999	S12_73545	S12_3626647	0.0-5.1-12.91	4.48909	2.94	7.68
					14	S14_9705333	9705333	S14_5098850	S14_9705349	18.31-35.07-40.01	3.22132	2.94	5.4
				V. cinerea B9	15	S15_18511411	18511411	S15_17394439	S15_20030090	43.23-47.21-53.14	4.11702	2.97	7
					18	S18_1894203	1894203	S18_1455255	S18_5172759	0.0-2.04-15.42	4.44194	2.97	7.59
			Horizon' by Illinois 547-1	Horizon'	1	S1_5871062	5871062	S1_93586	S1_7453254	0.0-15.56-27.89	6.91294	2.95	6.155
					15	S15_16026477	16026477	S15_14318295	S15_16814859	23.75-35.62-39.74	4.77018	2.95	4.18
					18	S18_5172695	5172695	S18_3186682	S18_8235190	12.62-17.64-24.7	6.08355	2.95	5.427
				Illinois 547-1	1	S1_6108061	6108061	S1_5756535	S1_6167434	20.37-21.0-22.53	4.88036	3	4.283
					1	S1_6456958	6456958	S1_6869828	S1_7036842	23.58-24.46-25.04	7.27614	3	6.497
					4	S4_5602665	5602665	S4_4192759	S4_18052334	9.11-16.60-41.1	3.78427	3	3.289
					6	S6_5683085	5683085	S6_4781380	S6_7072722	15.74-21.04-27.01	7.63917	3	6.86
					7	S7_17665211	23994338	S7_16177777	S7_17972311	73.72-78.34-81.0	10.8702	3	9.982
			V. rupestris B38 by 'Horizon'	V. rupestris B38	NA	NA	NA	NA	NA	NA	NA	NA	NA
				Horizon'	12	S12_14468897	15016382	S12_9716438	S12_17551762	42.68-54.12-63.27	4.24578	3.17	7.953
					17	S17_6056528	6188156	S17_3407577	S17_12287229	11.07-19.89-50.32	4.88178	3.17	9.211
			Norton' by 'Cabernet Sauvignon'	Norton'	NA	NA	NA	NA	NA	NA	NA	NA	NA
				Cabernet Sauvignon'	NA	NA	NA	NA	NA	NA	NA	NA	NA
Distance from the petiolar junction to the distal lobe (L2)	3	OIV 602	Chardonnay' by V. cinerea B9	Chardonnay'	NA	NA	NA	NA	NA	NA	NA	NA	NA
				V. cinerea B9	8	S8_19747188	19747188	S8_16242339	S8_20168956	31.73-44.44-58.92	3.29542	3.01	9.81
			Horizon' by V. cinerea B9	Horizon'	17	S17_2414400	2546028	S17_967705	S17_2504365	1.01-11.69-13.83	5.91477	2.99	14.43
				V. cinerea B9	18	S18_2331908	2331908	S18_1455255	S18_5617498	0.0-6.74-17.55	3.58243	3.01	8.69
			Horizon' by Illinois 547-1	Horizon'	2	S2_2323811	2136227	S2_993805	S2_140907	0.58-4.94-26.28	5.92925	3.03	5.103
					8	S8_14236160	14236160	S8_8227576	S8_15789610	27.98-46.23-49.83	5.47289	3.03	4.694
					11	S11_5354729	5354729	S11_4735771	S11_5653464	17.27-19.59-21.49	9.83764	3.03	8.729
					17	S17_3559789	3691417	S17_3115786	S17_6581274	9.36-11.31-19.03	12.8322	3.03	11.658
					18	S18_3519930	3519930	S18_2608454	S18_7553186	11.07-14.83-22.98	5.1436	3.03	4.4
					19	S19_1567829	1567829	S19_59685	S19_7306189	0.00-6.25-32.83	3.9447	3.03	3.343
				Illinois 547-1	6	S6_12318238	13443248	S6_7513136	S6_16451241	28.50-37.21-43.96	5.28747	3.03	4.645
					7	S7_16421757	22750884	S7_15331485	S7_17972311	68.28-74.86-80.96	8.482	3.03	7.447
					8	S8_12059951	12059951	S8_3046716	S8_16155128	5.59-23.17-40.83	3.35403	3.03	2.83
			V. rupestris B38 by 'Horizon'	V. rupestris B38	NA	NA	NA	NA	NA	NA	NA	NA	NA
				Horizon'	NA	NA	NA	NA	NA	NA	NA	NA	NA
			Norton' by 'Cabernet Sauvignon'	Norton'	8	S8_12909470	12909470	S8_721128	S8_21727864	0.00-28.22-56.75	3.142	3.07	10.2355
				Cabernet Sauvignon'	NA	NA	NA	NA	NA	NA	NA	NA	NA
Distance from the petiolar junction to the proximal sinus	4	OIV 606	Chardonnay' by V. cinerea B9	Chardonnay'	NA	NA	NA	NA	NA	NA	NA	NA	NA
				V. cinerea B9	NA	NA	NA	NA	NA	NA	NA	NA	NA
			Horizon' by V. cinerea B9	Horizon'	1	S1_4052204	4052204	S1_979433	S1_7453254	4.32-17.75-34.17	7.10671	2.9	14.23
					12	S12_3310502	3310502	S12_73545	S12_5375873	0.0-8.46-20.07	2.98885	2.9	5.67
					15	S15_17207697	17207697	S15_16775292	S15_18323385	73.11-81.29-85.86	4.65924	2.9	8.98
				V. cinerea B9	8	S18_4298422	4298422	S8_13415397	S8_20947857	23.95-29.52-55.80	3.15415	2.78	5.94
					12	S12_17820632	19387357	S12_6256155	S12_17820632	31.6-62.82-62.82	5.23623	2.78	10.19
			Horizon' by Illinois 547-1	Horizon'	1	S1_666696	666696	S1_93586	S1_6116590	0.00-1.39-15.85	6.68964	2.89	6.669
					11	S11_5058237	5058237	S11_3687554	S11_18418166	14.65-17.85-57.13	3.48219	2.89	3.386
					12	S12_7244357	7244357	S12_3856350	S12_9146816	13.07-26.51-29.41	5.51013	2.89	5.443
					18	S18_4493265	4493265	S18_1797299	S18_8015887	5.81-16.86-23.86	3.81657	2.89	3.721
				Illinois 547-1	1	S1_7590524	7983540	S1_6023304	S1_7793984	21.25-27.94-29.10	9.44432	2.96	9.62
					7	S7_16421757	22750884	S7_15331485	S7_17972311	68.28-74.86-80.96	7.68176	2.96	7.718
			V. rupestris B38 by 'Horizon'	V. rupestris B38	6	S6_3287066	3287066	S6_392390	S6_6375251	0.00-11.04-26.19	3.22612	3.02	5.87
				Horizon'	15	S15_16592322	16592322	S15_14808890	S15_18323385	39.13-51.98-64.02	4.26856	3.17	7.858
					17	S17_10811332	10942960	S17_7674296	S17_12287229	28.24-45.13-50.32	4.40487	3.17	8.138
			Norton' by 'Cabernet Sauvignon'	Norton'	NA	NA	NA	NA	NA	NA	NA	NA	NA
				Cabernet Sauvignon'	NA	NA	NA	NA	NA	NA	NA	NA	NA
Distance from the petiolar junction to the proximal lobe (L3)	5	OIV 603	Chardonnay' by V. cinerea B9	Chardonnay'	2	S15_9408591	9408591	S2_1271650	S2_6769912	9.03-17.18-30.12	4.53523	2.87	11.01
				V. cinerea B9	8	S8_19881249	19881249	S8_16242339	S8_20168985	31.73-44.44-52.70	4.62069	3.01	11.3
					14	S14_27742679	27742679	S14_1153272	S14_29543097	2.00-58.20-71.04	3.5332	3.01	8.44
			Horizon' by V. cinerea B9	Horizon'	4	S4_1815506	1815506	S4_453810	S4_4639577	0.0-5.39-21.0	3.70509	3.13	9.39
				V. cinerea B9	12	S12_20052490	21619215	S12_8737059	S12_17820632	38.70-52.79-62.82	4.42005	2.9	11.32
			Horizon' by Illinois 547-1	Horizon'	8	S8_16801594	16801594	S8_15120310	S8_18216425	47.68-53.51-58.10	4.05855	3.02	4.154
					18	S18_4493265	4493265	S18_3282538	S18_5428581	14.25-16.86-19.49	5.58618	3.02	5.786
				Illinois 547-1	1	S1_7590524	7983540	S1_7326824	S1_8744147	26.39-27.94-34.42	11.078	3.16	11.978
					8	S8_17589005	17589005	S8_14573644	S8_18474679	28.76-48.51-52.28	3.94303	3.16	4.033
					10	S1000_89577	1301075	S10_179999	S10_1318576	0.00-3.50-30.76	3.50081	3.16	3.568
					16	S16_6580296	6228049	S16_1340418	S16_16809271	4.26-15.40-42.78	5.73859	3.16	5.951
			V. rupestris B38 by 'Horizon'	V. rupestris B38	NA	NA	NA	NA	NA	NA	NA	NA	NA
				Horizon'	8	S8_16390308	16390308	S8_12834515	S8_18033196	48.07-60.00-68.50	7.28796	3.18	12.914
					14	S14_27565556	27565556	S14_27565556	S14_29168544	76.01-81.24-87.92	5.26234	3.18	9.113
					17	S17_10811332	10942960	S17_7323351	S17_14576438	24.07-45.13-54.72	3.79815	3.18	6.47
			Norton' by 'Cabernet Sauvignon'	Norton'	NA	NA	NA	NA	NA	NA	NA	NA	NA
				Cabernet Sauvignon'	NA	NA	NA	NA	NA	NA	NA	NA	NA
Length of the petiolar vein (L4)	6	OIV 604	Chardonnay' by V. cinerea B9	Chardonnay'	NA	NA	NA	NA	NA	NA	NA	NA	NA
				V. cinerea B9	NA	NA	NA	NA	NA	NA	NA	NA	NA
			Horizon' by V. cinerea B9	Horizon'	18	S18_5748072	5748072	S18_977608	S18_8633891	4.72-21.05-32.41	4.88112	2.98	13.66
				V. cinerea B9	NA	NA	NA	NA	NA	NA	NA	NA	NA
			Horizon' by Illinois 547-1	Horizon'	8	S18_17132156	17132156	S8_15927754	S8_18796228	49.83-52.89-60.40	10.3382	3.01	7.07
					17	S17_503935	635563	S17_339743	S17_941147	0.30-1.75-5.66	13.9793	3.01	9.839
					18	S18_5351908	5351908	S18_3102047	S18_7021555	12.32-18.62-21.82	11.9108	3.01	8.247
				Illinois 547-1	1	S1_979411	979411	S1_336392	S1_2248563	0.00-1.45-7.28	8.51788	3.12	5.772
					1	S1_12478623	12871639	S1_11312994	S1_15492583	39.20-42.15-45.31	7.94552	3.12	5.363
					6	S6_16678922	17803932	S6_10482101	S6_17593596	35.45-44.83-46.60	4.87859	3.12	3.197
					7	S999_12967105	20841616	S7_14526387	S7_15331435	55.97-63.50-68.28	15.905	3.12	11.452
					10	S10_1461945	5020580	S10_1151498	S10_3664602	8.05-31.59-39.45	4.80282	3.12	3.157
			V. rupestris B38 by 'Horizon'	V. rupestris B38	6	S6_4924560	4924560	S6_4192308	S6_6375251	14.03-17.80-26.19	6.3671	3.04	11.27
					7	S7_14521765	18705890	S7_8172927	S7_16327822	36.55-59.99-73.22	3.50539	3.04	5.987
				Horizon'	8	S8_15667800	15667800	S8_15007996	S8_18169589	54.28-56.66-69.94	7.41603	3.11	13.332
			Norton' by 'Cabernet Sauvignon'	Norton'	7	S7_18705925	18705925	S7_17319457	S7_20008254	52.48-56.19-63.48	5.43484	3.06	15.59
				Cabernet Sauvignon'	18	S18_2669360	2669360	S18_4382089	S18_8295292	8.17-16.28-34.75	3.49154	3.04	10.49
Half of the width of the upper petiolar gap	7	OIV 618	Chardonnay' by V. cinerea B9	Chardonnay'	NA	NA	NA	NA	NA	NA	NA	NA	NA
				V. cinerea B9	11	S11_17953567	18253461	S11_5249746	S11_19011524	31.54-52.66-62.66	3.31186	2.91	9.02
					17	S17_761183	892811	S17_186975	S17_1703407	0.25-3.00-8.08	3.19579	2.91	8.68
			Horizon' by V. cinerea B9	Horizon'	NA	NA	NA	NA	NA	NA	NA	NA	NA
				V. cinerea B9	13	S13_7060410	7161584	S13_565154	S13_24086915	8.84-35.2-72.07	3.32099	3.09	9.51
			Horizon' by Illinois 547-1	Horizon'	8	S8_2032394	2032394	S8_49263	S8_12775469	0.00-12.42-42.12	4.31365	2.99	4.07
					11	S11_5502000	5502000	S11_5073627	S11_6776908	18.15-19.97-25.43	8.92128	2.99	8.774
					15	S15_15000484	15000484	S15_14485614	S15_16736108	25.97-28.55-38.94	4.79871	2.99	4.565
					17	S17_6385020	6516648	S17_761231	S17_7505959	2.33-18.65-23.64	6.46563	2.99	6.162
				Illinois 547-1	4	S4_19479201	19845887	S4_5602709	S4_23832002	15.94-48.94-63.95	4.25166	3.03	3.983
					5	S5_2621174	2621174	S5_1184314	S5_5956300	2.59-6.85-21.77	3.26549	3.03	3.036
					7	S999_12817864	20692375	S7_14526387	S7_16899333	55.97-64.82-77.76	7.65749	3.03	7.366
			V. rupestris B38 by 'Horizon'	V. rupestris B38	7	S7_16492576	22821703	S7_14332751	S7_16899333	45.05-74.93-78.15	5.34632	3.06	7.242
				Horizon'	2	S2_5390826	5333613	S2_2454608	S2_6248260	9.57-26.60-39.63	4.02248	3.23	5.424
					14	S14_26764395	26764395	S14_25985370	S14_29780670	73.14-79.32-94.72	7.53618	3.23	10.465
					16	S16_14271194	15782144	S16_20751197	S16_21234184	39.33-53.14-79.55	4.45389	3.23	5.973
					17	S17_6455747	6587375	S17_5671378	S17_7315437	18.22-21.56-24.07	8.91935	3.23	12.582
					18	S18_5428581	5428581	S18_549115	S18_7822841	0.00-22.67-31.56	4.32185	3.23	5.787
			Norton' by 'Cabernet Sauvignon'	Norton'	5	S5_5290835	5290835	S5_3163628	S5_14576155	8.48-15.73-36.47	5.36829	3.1	15.483
				Cabernet Sauvignon'	8	S8_14488091	14488091	S8_12271881	S8_16801781	39.05-48.97-61.16	3.18865	3.02	8.851
Half of the width of the lower petiolar gap	8	OIV 618	Chardonnay' by V. cinerea B9	Chardonnay'	NA	NA	NA	NA	NA	NA	NA	NA	NA
				V. cinerea B9	NA	NA	NA	NA	NA	NA	NA	NA	NA
			Horizon' by V. cinerea B9	Horizon'	NA	NA	NA	NA	NA	NA	NA	NA	NA
				V. cinerea B9	NA	NA	NA	NA	NA	NA	NA	NA	NA
			Horizon' by Illinois 547-1	Horizon'	2	S2_2323813	2136229	S2_303382	S2_164394	0.00-4.94-26.28	3.96365	3.05	4.342
					8	S8_10967701	10967701	S8_1353124	S8_13707068	8.92-35.06-45.01	4.39131	3.05	4.845
					11	S11_5354729	5354729	S11_4626304	S11_5881444	16.98-19.59-22.24	8.71417	3.05	9.906
					17	S17_2504401	2636029	S17_1242257	S17_6613174	2.62-8.20-19.81	4.74613	3.05	5.231
					18	S18_4493265	4493265	S18_3244805	S18_8675937	14.25-16.86-28.14	5.54085	3.05	6.145
				Illinois 547-1	NA	NA	NA	NA	NA	NA	NA	NA	NA
			V. rupestris B38 by 'Horizon'	V. rupestris B38	10	S999_11888838	3457265	S10_124348	S10_3257149	0.00-7.66-31.55	3.75075	2.89	7.9688
				Horizon'	NA	NA	NA	NA	NA	NA	NA	NA	NA
			Norton' by 'Cabernet Sauvignon'	Norton'	5	S5_5290835	5290835	S5_3163628	S5_6614898	8.48-15.73-18.86	3.70034	3.04	11.9415
				Cabernet Sauvignon'	NA	NA	NA	NA	NA	NA	NA	NA	NA
Ratio of the distance from the petiolar junction to the proximal lobe (L3) to length of the midvein (L1)	9	OIV 603/OIV 601	Chardonnay' by V. cinerea B9	Chardonnay'	2	S999_40085070	24351239	S2_1003015	S2_6769912	6.33-17.19-30.12	4.39951	2.95	11.807
				V. cinerea B9	17	S17_9435952	9567580	S17_6581281	S17_14982327	39.73-47.00-56.29	3.10349	2.97	8.158
			Horizon' by V. cinerea B9	Horizon'	14	S14_23161299	23161299	S14_14808152	S14_26753252	43.008-56.25-67.10	3.26968	3.07	8.259
				V. cinerea B9	12	S12_10031538	9646631	S12_2305255	S12_17820632	8.75-44.45-62.82	4.39327	2.94	11.289
			Horizon' by Illinois 547-1	Horizon'	8	S8_11692199	11692199	S8_10574176	S8_16832077	33.01-38.14-54.63	6.08093	3	6.58
					17	S17_943126	1074754	S17_103503	S17_3559789	0.00-2.91-11.31	3.99415	3	4.148
				Illinois 547-1	1	S1_7590524	7983540	S1_5989341	S1_10130832	21.53-27.94-37.93	7.34041	3.02	7.825
					2	S2_2941106	2753522	S2_810063	S2_17612228	1.70-16.05-59.41	3.90377	3.02	4.052
					8	S8_15114425	15114425	S8_10172095	S8_16377614	17.79-30.32-42.35	5.10518	3.02	5.348
					16	S16_17685760	19196710	S16_16064926	S16_18495009	41.91-45.93-48.35	8.15877	3.02	8.753
			V. rupestris B38 by 'Horizon'	V. rupestris B38	10	S999_22178266	4125692	S10_1016723	S10_1446019	2.74-10.98-20.59	5.33496	3.03	10.12
				Horizon'	8	S8_15667800	15667800	S8_11961501	S8_17142200	43.23-56.66-61.96	4.25894	3.17	8
			Norton' by 'Cabernet Sauvignon'	Norton'	NA	NA	NA	NA	NA	NA	NA	NA	NA
				Cabernet Sauvignon'	3	S3_1001044	1001044	S3_45726	S3_4214166	0.00-2.65-26.66	3.09982	3.05	10.336
Ratio of the distance from the petiolar junction to the distal sinus to the distance from the petiolar junction to the distal lobe (L2)	10	OIV 605/OVI 602	Chardonnay' by V. cinerea B9	Chardonnay'	18	S18_2331907	2331907	S18_274922	S18_2922026	0.00-7.29-9.41	5.83509	2.99	15.259
				V. cinerea B9	6	S6_6487549	6487549	S6_3524799	S6_13801598	14.01-29.96-47.10	3.41661	3	8.699
			Horizon' by V. cinerea B9	Horizon'	1	S1_5123842	5123842	S1_3523516	S1_6927345	15.97-19.53-23.73	9.5978	2.96	21.964
					17	S17_1857639	1989267	S17_1321665	S17_4568801	0.00-9.85-18.86	4.48482	2.96	9.444
				V. cinerea B9	NA	NA	NA	NA	NA	NA	NA	NA	NA
			Horizon' by Illinois 547-1	Horizon'	1	S1_5871013	5871013	S1_1242641	S999_21830824	5.93-15.56-21.41	11.2704	2.91	12.169
					3	S3_17343774	18697436	S3_4306645	S3_17830730	16.67-27.73-33.42	4.65572	2.91	4.774
					17	S17_3248958	3380586	S17_103503	S17_6581274	0.00-11.68-19.03	3.48483	2.91	3.541
					18	S18_11726786	11726786	S18_9355171	S18_13993382	28.14-40.17-47.15	4.50268	2.91	4.612
				Illinois 547-1	6	S6_5989291	5989291	S6_5318866	S6_8314133	18.76-22.17-30.80	8.87268	3.05	9.61
			V. rupestris B38 by 'Horizon'	V. rupestris B38	18	S18_7107718	7107718	S18_5751342	S18_11411003	11.45-17.05-32.90	3.40602	3	4.734
					19	S19_23190929	23864743	S19_11545366	S19_23507804	80.22-91.19-92.46	4.41519	3	6.207
				Horizon'	1	S1_4279297	4279297	S1_3845585	S1_5762221	15.92-18.29-20.66	11.5907	3.21	17.683
					8	S8_21776491	21776491	S8_19881281	S8_21776491	74.20-87.93-87.93	4.15151	3.21	5.819
					12	S12_3856334	3856334	S12_735855	S12_9367929	4.90-19.17-41.52	3.52784	3.21	4.91
			Norton' by 'Cabernet Sauvignon'	Norton'	NA	NA	NA	NA	NA	NA	NA	NA	NA
				Cabernet Sauvignon'	NA	NA	NA	NA	NA	NA	NA	NA	NA
Ratio of the distance from the petiolar junction to the proximal sinus to the distance from the petiolar junction to the proximal lobe (L3)	11	OIV 606/OIV603	Chardonnay' by V. cinerea B9	Chardonnay'	1	S1_1993327	1993327	S1_1002939	S1_6307609	0.00-7.58-21.01	5.35362	2.84	12.866
					13	S13_4720646	4821820	S13_2336863	S13_7822891	8.81-19.38-32.10	2.90095	2.84	6.703
				V. cinerea B9	8	S8_17208819	17208819	S8_16242339	S8_19828385	31.73-35.94-45.85	5.26302	2.72	12.771
			Horizon' by V. cinerea B9	Horizon'	1	S1_4052204	4052204	S1_3232059	S1_6927345	13.26-17.75-23.73	9.87719	2.7	23.16
					17	S17_967705	1099333	S17_1321665	S17_4568801	0.00-1.01-18.86	3.029	2.7	6.32
				V. cinerea B9	8	S8_18916603	18916603	S8_13415397	S8_20822675	23.95-43.11-53.76	4.73058	2.73	10.16
			Horizon' by Illinois 547-1	Horizon'	1	S1_4279297	4279297	S1_93586	S1_6927345	0.00-11.81-16.42	9.82161	2.91	11.135
					8	S8_15113554	15113554	S8_8112218	S8_17158660	27.98-47.68-55.49	3.95719	2.91	4.286
					12	S12_4302544	4302544	S12_761910	S12_7140234	2.24-15.30-26.51	4.75441	2.91	5.182
				Illinois 547-1	7	S7_16404496	22733623	S999_2281078	S7_16715463	62.01-74.86-75.73	8.34361	2.88	9.351
			V. rupestris B38 by 'Horizon'	V. rupestris B38	4	S4_23402848	24246788	S999_19087722	S4_23588181	66.59-78.31-79.17	3.39036	3.04	4.078
				Horizon'	1	S1_4649091	4649091	S1_6245676	S1_6927345	14.48-18.76-23.17	11.4161	3.12	15.044
					5	S5_4015280	4015280	S5_1798083	S5_6913538	1.23-7.48-21.63	4.4083	3.12	5.363
					8	S8_20238869	20238869	S8_18216438	S8_20913187	68.50-75.68-79.96	9.8525	3.12	12.752
					12	S12_3626647	3626647	S12_2469089	S12_9249801	12.46-17.70-40.45	6.66266	3.12	8.334
			Norton' by 'Cabernet Sauvignon'	Norton'	NA	NA	NA	NA	NA	NA	NA	NA	NA
				Cabernet Sauvignon'	NA	NA	NA	NA	NA	NA	NA	NA	NA
Angle between the midvein and distal vein (F)	12	OIV 607	Chardonnay' by V. cinerea B9	Chardonnay'	NA	NA	NA	NA	NA	NA	NA	NA	NA
				V. cinerea B9	NA	NA	NA	NA	NA	NA	NA	NA	NA
			Horizon' by V. cinerea B9	Horizon'	8	S8_5671216	5671216	S8_4706949	S8_13018645	7.42-14.42-34.98	3.45872	3.02	8.52
				V. cinerea B9	18	S18_2724602	2724602	S18_961949	S18_5455356	0.68-9.02-16.89	5.28172	2.98	13.61
			Horizon' by Illinois 547-1	Horizon'	2	S2_7428716	7540715	S2_993805	S2_17308518	0.58-37.38-55.07	4.2046	3.06	5.074
					8	S8_9854662	9854662	S8_8112218	S8_14130229	26.90-31.27-46.23	4.08895	3.06	4.913
					18	S18_4382015	4382015	S18_3282538	S18_7062937	14.25-16.86-22.11	7.42887	3.06	9.16
				Illinois 547-1	7	S7_17665211	23994338	S7_15719795	S7_20525420	71.62-78.34-85.81	3.22741	3.09	3.852
			V. rupestris B38 by 'Horizon'	V. rupestris B38	6	S6_2527667	2527667	S6_392390	S6_4587217	0.00-2.25-16.69	4.96746	2.97	9.045
					10	S999_21411729	9275727 (unk)	S10_124348	S10_1446019	0.00-6,71-20.59	3.09209	2.97	5.513
				Horizon'	4	S4_892020	892020	S4_55577	S4_4639577	0.00-2.90-21.09	3.77236	3.08	6.777
			Norton' by 'Cabernet Sauvignon'	Norton'	NA	NA	NA	NA	NA	NA	NA	NA	NA
				Cabernet Sauvignon'	NA	NA	NA	NA	NA	NA	NA	NA	NA
Angle between the distal and proximal veins (G)	13	OIV 608	Chardonnay' by V. cinerea B9	Chardonnay'	17	S17_10483487	10615115	S17_6746484	S17_16332421	51.85-62.45-68.48	3.59202	2.97	8.83
				V. cinerea B9	11	S9_9133433	9133433	S11_5249746	S11_18982503	31.54-41.74-59.64	3.26295	3.08	7.99
					17	S17_761183	892811	S17_186975	S17_1703407	0.25-2.97-8.08	3.4577	3.08	8.49
			Horizon' by V. cinerea B9	Horizon'	14	S14_29029781	29029781	S14_23275322	S14_29807541	54.24-70.52-75.89	4.14011	3	11.72
				V. cinerea B9	NA	NA	NA	NA	NA	NA	NA	NA	NA
			Horizon' by Illinois 547-1	Horizon'	8	S8_1835821	1835821	S8_49263	S8_12775469	0.00-10.24-42.12	3.90579	3	4.476
					11	S11_5423943	5423943	S11_3977834	S11_6493110	15.23-19.97-23.44	5.73404	3	6.664
				Illinois 547-1	1	S1_6927368	6927368	S1_888716	S1_8744147	1.16-24.46-34.42	4.19384	3.11	4.194
					9	S9_379795	379795	S9_379795	S9_2065259	0.00-0.00-12.93	3.65506	3.11	3.655
					16	S16_6580296	6228049	S16_100112	S16_15080599	0.00-15.40-38.28	3.19276	3.11	3.193
			V. rupestris B38 by 'Horizon'	V. rupestris B38	14	S14_12612292	12612292	S14_6071676	S14_25461842	12.10-19.66-42.97	3.70509	3	6.032
				Horizon'	14	S14_26764395	26764395	S14_25486415	S14_27846243	72.43-79.32-83.64	7.60123	3.11	13.016
					16	S16_21421841	22941362	S16_19500823	S16_21959948	73.19-80.02-84.81	5.39084	3.11	8.944
					17	S17_7505970	7637598	S17_5460356	S17_17006095	17.25-28.24-64.61	3.30934	3.11	5.368
			Norton' by 'Cabernet Sauvignon'	Norton'	5	S5_5290835	5290835	S5_3163628	S5_7982850	8.48-15.73-22.96	4.34854	3.09	13.8815
				Cabernet Sauvignon'	NA	NA	NA	NA	NA	NA	NA	NA	NA
Angle between the proximal and petiolar veins (H)	14	OIV 609	Chardonnay' by V. cinerea B9	Chardonnay'	10	S10_7608750	11167385	S10_1343966	S10_16609701	20.58-46.19-56.34	3.5832	2.99	9.24
					18	S18_6991652	6991652	S18_274922	S18_7980276	0.0-20.52-27.12	4.89176	2.99	12.93
				V. cinerea B9	NA	NA	NA	NA	NA	NA	NA	NA	NA
			Horizon' by V. cinerea B9	Horizon'	1	S1_4052162	4052162	S1_974808	S1_5871013	0.0-17.75-20.87	8.30439	2.95	16.82
					8	S8_7172577	7172577	S8_4569694	S8_10080487	6.01-13.44-19.70	7.27113	2.95	14.58
				V. cinerea B9	18	S18_1894203	1894203	S18_1455255	S18_10956197	0.0-2.04-33.37	5.42638	2.9	10.51
			Horizon' by Illinois 547-1	Horizon'	1	S1_93586	93586	S1_93586	S1_3142598	0.00-0.00-10.36	6.10298	3.03	4.436
					7	S7_1405405	1787381	S7_61405	S7_3991900	0.57-5.36-10.58	4.86355	3.03	3.501
					11	S11_5502000	5502000	S11_4116022	S11_9421578	15.93-19.97-38.37	6.0371	3.03	4.385
					12	S12_16255005	17821730	S12_3856350	S12_22315170	13.07-43.39-54.37	5.17335	3.03	3.733
					14	S14_27100548	27100548	S14_22579388	S14_29658562	48.14-59.82-71.44	3.72365	3.03	2.657
					18	S18_4493265	4493265	S18_3994292	S18_7021555	15.12-16.86-21.82	11.834	3.03	8.995
				Illinois 547-1	1	S1_12478623	12871639	S1_3319668	S1_15492583	12.23-42.15-45.31	10.4682	3.03	7.872
					4	S8_2104494	2104494	S4_11100969	S4_22569925	33.88-54.20-58.87	4.55781	3.03	3.283
					16	S16_1620927	1620927	S16_330348	S16_2598335	0.00-5.23-24.49	5.08457	3.03	3.691
					18	S18_7524201	7524201	S18_5374632	S18_8528511	18.74-25.71-30.08	4.18437	3.03	2.996
			V. rupestris B38 by 'Horizon'	V. rupestris B38	6	S6_4192308	4192308	S6_1425849	S6_6375251	2.90-14.03-26.19	3.89288	3.09	6.092
				Horizon'	1	S1_2533186	2533186	S1_1098033	S1_3889266	3.34-10.21-17.33	6.30496	3.16	10.16
					2	S2_5390826	5333613	S2_3506279	S2_7159816	15.81-26.60-51.11	3.89336	3.16	6.361
					11	S11_1929147	1929147	S11_279002	S11_4212888	0.00-7.29-15.16	4.70972	3.16	7.434
					14	S14_28677624	28677624	S14_27474217	S14_30235972	79.97-86.01-94.72	4.48609	3.16	7.063
			Norton' by 'Cabernet Sauvignon'	Norton'	NA	NA	NA	NA	NA	NA	NA	NA	NA
				Cabernet Sauvignon'	NA	NA	NA	NA	NA	NA	NA	NA	NA
a Galet's identifiers are next to the trait description in parantheses where applicable (Galet, 1979).
b The physical position represents the approximate locus in the 12X.v2 PN40024 V. vinifera reference genome.
c The upstream and downstream markers were identified as the markers closest to the borders defined by +/- 1.5 LOD.
d The LOD interval specifies the location in cM of the upstream, peak, and downstream markers.
e The LOD threshold was determined by permutation test (1,000 permutations) at α = 0.05.
QTL in red font are statistically significant but account for less than 5% of the phenotypic variance.
