# Supplementary material for: Quantitative Trait Locus Analysis of Leaf Morphology Indicates Conserved Shape Loci in Grapevine
Source: Front Plant Sci. 2019 Nov 15;10:1373. doi: 10.3389/fpls.2019.01373 (PMC6873345; doi:10.3389/fpls.2019.01373)
Supplement: Supplementary file 10 [file Table_6.xlsx]

## Sheet: Sheet1
Supplementary Table 6. All significant QTL from the top four PCs of leaf shape identified using multiple QTL mapping
PC	Family	Parent	Chromosome	Peak marker	Physical position ᵃ	Upstream marker ᵇ	Downstream marker ᵇ	LOD Interval ᶜ	Peak LOD	LOD threshold ᵈ	Percent variance explained (%)
1	'Chardonnay' by V. cinerea B9	'Chardonnay'	18	S18_2331907	2331907	S18_274922	S18_6991652	0.0-7.29-20.52	5.08732	2.96	14.73
		V. cinerea B9	NA	NA	NA	NA	NA	NA	NA	NA	NA
	'Horizon' by V. cinerea B9	'Horizon'	1	S1_4052204	4052204	S1_4467861	S1_5871013	16.64-17.75-20.87	13.4188	3.03	28.8
			14	S14_10187131	10187131	S14_5098850	S14_12452115	18.31-33.42-38.08	3.92966	3.03	7.27
			15	S15_17650949	17650949	S15_17076337	S15_19591539	75.18-84.79-93.11	4.781	3.03	8.96
		V. cinerea B9	18	S18_1894203	1894203	S18_1455255	S18_5172759	0.0-2.04-15.42	3.58812	3.01	6.61
	'Horizon' by Illinois 547-1	'Horizon'	1	S1_5871013	5871013	S1_93586	S1_7453254	0.0-15.56-27.89	9.51907	2.93	8.98
			4	S4_10246460	10392710	S4_5622270	S4_17705372	25.29-38.84-67.41	3.98208	2.93	3.6
			18	S18_5351908	5351908	S18_3186682	S18_8070602	12.62-18.62-23.86	8.70982	2.93	8.17
		Illinois 547-1	1	S1_6456958	6456958	S1_6167434	S1_8744147	22.53-24.46-34.42	8.59046	3.11	8.05
			6	S6_5649896	5649896	S6_4781380	S6_7072722	15.74-19.72-27.01	5.0927	3.11	4.69
			7	S7_17780574	24109701	S7_16177777	S7_18930280	73.72-70.25-81.55	6.70454	3.11	6.19
	V. rupestris B38 by 'Horizon'	V. rupestris B38	2	S2_4753418	4568659	S2_3162260	S2_8745404	33.32-42.37-63.60	3.40729	3	5.825
			6	S6_3287066	3287066	S6_1668270	S6_5238317	3.37-11.04-20.17	4.09402	3	6.234
		'Horizon'	10	S10_16418348	21780436	S10_15264158	S10_18116403	86.45-95.58-101.78	3.43305	3.19	5.189
			15	S15_18082981	18082981	S15_16541315	S15_18323385	50.08-60.60-64.02	5.97556	3.19	9.295
			17	S17_10740879	10872507	S17_9616644	S17_12287229	36.28-43.07-50.32	6.12292	3.19	9.548
	'Norton' by 'Cabernet Sauvignon'	'Norton'	NA	NA	NA	NA	NA	NA	NA	NA	NA
		'Cabernet Sauvignon'	NA	NA	NA	NA	NA	NA	NA	NA	NA
2	'Chardonnay' by V. cinerea B9	'Chardonnay'	10	S10_16926079	22288167	S10_3712644	S10_16926079	25.80-60.13-60.13	4.55413	3.04	10.61
		V. cinerea B9	8	S8_17781070	17781070	S8_16149304	S8_20137726	30.31-38.36-46.55	6.89871	3.05	16.93
	'Horizon' by V. cinerea B9	'Horizon'	2	S999_22043940	9787036 (unk)	S2_5277278	S2_164394	20.3-24.4-27.71	6.11546	3.1	9.91
			8	S8_5264273	5264273	S8_3468596	S8_12999254	4.59-10.81-33.96	4.62524	3.1	7.45
			17	S17_2609300	2740928	S17_1321665	S17_4973171	0.0-11.0-20.81	4.34007	3.1	6.85
			19	S19_22578499	23252313	S19_20351130	S19_22805222	50.85-63.94-67.81	3.77655	3.1	5.91
		V. cinerea B9	18	S18_12135085	12135085	S18_10956236	S18_16151427	31.18-35.02-37.59	5.83335	3.11	9.42
			19	S19_7844097	7844097	S19_6963413	S19_10531823	29.28-35.33-39.52	4.65939	3.11	7.39
	'Horizon' by Illinois 547-1	'Horizon'	2	S2_1906805	1719221	S2_303382	S2_6658510	0.0-2.91-32.71	4.82836	3.07	5.11
			8	S8_10967701	10967701	S8_3327175	S8_15113554	16.78-35.06-47.68	4.24329	3.07	4.49
			11	S11_5502000	5502000	S11_4681187	S11_6332478	16.64-19.97-23.12	6.18964	3.07	6.63
			17	S17_5527571	5659199	S17_3115786	S17_6613174	9.36-16.61-19.81	5.76751	3.07	6.15
			18	S18_4328330	4328330	S18_3282538	S18_6572898	14.25-16.86-21.24	6.57213	3.07	7.06
		Illinois 547-1	1	S1_12478623	12871639	S1_336392	S1_21656391	0.0-42.15-58.90	3.27418	2.98	3.43
	V. rupestris B38 by 'Horizon'	V. rupestris B38	10	S999_21411729	9275727 (unk)	S10_34182	S10_1446019	0.00-6.71-20.59	6.94665	3.06	11.876
		'Horizon'	2	S2_5390826	5333613	S2_1856619	S2_5620017	5.06-26.60-36.75	5.0299	3.12	8.588
			14	S14_29535595	29535595	S14_25667910	S14_30235972	73.73-90.78-94.72	4.35564	3.12	7.231
	'Norton' by 'Cabernet Sauvignon'	'Norton'	NA	NA	NA	NA	NA	NA	NA	NA	NA
		'Cabernet Sauvignon'	17	S17_5942332	5942332	S17_1417109	S17_6831362	2.87-47.63-54.75	5.04532	2.97	15.9192
3	'Chardonnay' by V. cinerea B9	'Chardonnay'	1	S1_3737737	3737737	S1_1002939	S1_6307609	0.0-13.93-21.01	4.80108	2.91	10.74
		V. cinerea B9	6	S6_4629016	4629016	S6_1668249	S6_20782751	4.14-22.43-62.67	3.0857	3.03	6.72
			8	S8_17781070	17781070	S8_17168243	S8_19828385	34.54-38.36-45.85	6.50947	3.03	15.01
	'Horizon' by V. cinerea B9	'Horizon'	1	S1_4021144	4021144	S1_3232059	S1_5871013	13.26-18.52-20.87	9.49883	3.07	24.87
		V. cinerea B9	NA	NA	NA	NA	NA	NA	NA	NA	NA
	'Horizon' by Illinois 547-1	'Horizon'	1	S1_2880157	2880157	S1_93586	S1_7453254	0.0-10.1-27.89	5.6815	2.95	6.054
			9	S9_4968042	4968042	S9_4871853	S9_5375354	0.0-2.69-4.22	9.52016	2.95	10.452
			9	S9_9618670	9618670	S9_5437484	S9_12890666	4.22-13.13-18.72	4.4695	2.95	4.866
			17	S17_16331738	17293601	S17_10821557	S999_25827366	52.15-58.79-62.52	2.9521	2.95	3.528
			18	S18_2690859	2690859	S18_1797299	S18_7283919	5.81-11.33-22.98	3.52	2.95	3.688
			19	S19_988556	988556	S19_59685	S19_2576576	0.0-4.8-11.14	4.42675	2.95	4.671
		Illinois 547-1	6	S6_16451241	17576251	S6_7072722	S6_17030228	27.01-43.96-46.28	11.647	3.02	13.002
	V. rupestris B38 by 'Horizon'	V. rupestris B38	3	S3_5887321	3553194	S3_1773592	S3_4133611	7.07-22.18-32.29	3.21051	3.03	5.088
		'Horizon'	8	S8_15667800	15667800	S8_13902173	S8_16899708	51.87-56.66-61.48	10.1051	3.05	17.372
			15	S15_4462667	5901151	S15_98213	S15_13248561	0.95-14.52-27.00	3.70209	3.05	5.9
			15	S15_17398756	17398756	S15_14808890	S15_18082982	39.13-58.68-61.83	4.68803	3.05	7.655
	'Norton' by 'Cabernet Sauvignon'	'Norton'	NA	NA	NA	NA	NA	NA	NA	NA	NA
		'Cabernet Sauvignon'	8	S8_18757988	18757988	S8_16801781	S8_22064043	61.16-75.35-86.14	4.03573	3.09	12.95
4	'Chardonnay' by V. cinerea B9	'Chardonnay'	NA	NA	NA	NA	NA	NA	NA	NA	NA
		V. cinerea B9	NA	NA	NA	NA	NA	NA	NA	NA	NA
	'Horizon' by V. cinerea B9	'Horizon'	NA	NA	NA	NA	NA	NA	NA	NA	NA
		V. cinerea B9	12	S12_5210879	5210879	S12_735839	S12_17820632	0.14-24.81-62.82	3.58021	2.91	10.22
	'Horizon' by Illinois 547-1	'Horizon'	11	S11_5653464	5670360	S11_4116022	S11_7758260	15.93-21.49-34.21	5.68382	2.98	5.862
			12	S12_7067827	7067827	S12_4795312	S12_16673196	16.65-25.1-44.48	5.28867	2.98	5.438
			18	S18_4493265	4493265	S18_170169	S18_7553186	0.0-16.86-22.98	3.98071	2.98	3.981
		Illinois 547-1	1	S1_14956897	16152796	S1_10437704	S1_20751230	37.93-43.55-52.56	6.92102	3.01	7.207
			2	S2_4616463	4428879	S2_2791108	S2_5852870	14.60-23.3-34.55	7.18643	3.01	7.499
	V. rupestris B38 by 'Horizon'	V. rupestris B38	NA	NA	NA	NA	NA	NA	NA	NA	NA
		'Horizon'	12	S12_9148154	8763247	S12_7067827	S12_13011424	32.81-39.86-60.64	3.95816	3.15	8.39044
	'Norton' by 'Cabernet Sauvignon'	'Norton'	NA	NA	NA	NA	NA	NA	NA	NA	NA
		'Cabernet Sauvignon'	NA	NA	NA	NA	NA	NA	NA	NA	NA
a The physical position represents the approximate locus in the 12X.v2 PN40024 V. vinifera reference genome.
b The upstream and downstream markers were identified as the markers closest to the borders defined by +/- 1.5 LOD.
c The LOD interval specifies the location in cM of the upstream, peak, and downstream markers.
d The LOD threshold was determined by permutation test (1,000 permutations) at α = 0.05.
QTL in red font are statistically significant but account for less than 5% of the phenotypic variance.
