# Supplementary material for: Quantitative Trait Locus Analysis of Leaf Morphology Indicates Conserved Shape Loci in Grapevine
Source: Front Plant Sci. 2019 Nov 15;10:1373. doi: 10.3389/fpls.2019.01373 (PMC6873345; doi:10.3389/fpls.2019.01373)
Supplement: Supplementary file 11 [file Table_7.xlsx]

## Sheet: Sheet1
Supplementary Table 7. All significant QTL identified using multivariate least squares interval mapping (MLSIM)
Family	Parent	Rank	True statistic ᵃ	Statistic threshold ᵇ	Empirical P value ᶜ	Chromosome	Peak marker	Physical position ᵈ	Upstream limit ᵉ	Downstream limit ᵉ	Wilks' upstream limit ᶠ	Wilks' downstream limit ᶠ	Approximate phenotypic variance (%) ᵍ
'Chardonnay' x V. cinerea B9	'Chardonnay'	1	0.379681	0.297427	0	18	LG18_cM1	274922	LG18_cM0	LG18_cM9	LG18_cM0	LG18_cM9	0.379681
	'Chardonnay'	2	0.341984	0.270523	0	10	LG10_cM46	11167385	LG10_cM37	LG10_cM54	LG10_cM24	LG10_cM55	0.212139
	V. cinerea B9	3	0.313352	0.264086	0.003	8	LG27_cM34	16809579	LG27_cM25	LG27_cM41	LG27_cM20	LG27_cM52	0.127904
	'Chardonnay'	4	0.285188	0.256942	0.01	9	LG9_cM22	5516623	LG9_cM22	LG9_cM22	LG9_cM9	LG9_cM46	0.0799313
	V. cinerea B9	5	0.28713	0.253419	0.011	12	LG31_cM14	5150512	LG31_cM9	LG31_cM21	LG31_cM0	LG31_cM34	0.0575249
	V. cinerea B9	6	0.297352	0.256131	0.011	1	LG20_cM65	11027434	LG20_cM56	LG20_cM69	LG20_cM47	LG20_cM76	0.0424676
	'Chardonnay'	7	0.293168	0.253857	0.007	1	LG1_cM17	5563852	LG1_cM14	LG1_cM20	LG1_cM0	LG1_cM38	0.0294199
	'Chardonnay'	8	0.275692	0.253261	0.014	2	LG2_cM21	5275349	LG2_cM19	LG2_cM26	LG2_cM6	LG2_cM44	0.0195553
	V. cinerea B9	9	0.286111	0.253069	0.016	18	LG37_cM2	684245	LG37_cM0	LG37_cM8	LG37_cM0	LG37_cM18	0.0146994
	'Chardonnay'	10	0.291902	0.25142	0.005	16	LG16_cM25	17575122	LG16_cM20	LG16_cM30	LG16_cM18	LG16_cM39	0.0107061
	V. cinerea B9	11	0.270964	0.253918	0.029	3	LG22_cM63	17225647	LG22_cM62	LG22_cM63	LG22_cM35	LG22_cM70	0.0070372
	'Chardonnay'	12	0.283161	0.250421	0.01	14	LG14_cM6	1939046	LG14_cM4	LG14_cM7	LG14_cM0	LG14_cM39	0.00536131
	V. cinerea B9	13	0.26975	0.251157	0.017	15	LG34_cM45	15690869	LG34_cM43	LG34_cM48	LG34_cM37	LG34_cM56	0.00366117
	'Chardonnay'	14	0.265448	0.254514	0.029	7	LG7_cM52	18708614	LG7_cM52	LG7_cM52	LG7_cM16	LG7_cM65	0.00263093
	'Chardonnay'	15	0.316675	0.256022	0.002	7	LG7_cM53	18755592	LG7_cM53	LG7_cM53	LG7_cM53	LG7_cM53	0.00230551
	'Chardonnay'	16	0.265171	0.2553	0.032	14	LG14_cM62	26916844	LG14_cM62	LG14_cM62	LG14_cM46	LG14_cM72	0.00131919
	V. cinerea B9	17	0.269071	0.258078	0.03	19	LG38_cM13	2668711	LG38_cM13	LG38_cM14	LG38_cM5	LG38_cM78	0.000983631
	'Chardonnay'	18	0.267663	0.260541	0.039	4	LG4_cM65	24491440	LG4_cM62	LG4_cM66	LG4_cM49	LG4_cM66	0.000715203
	'Chardonnay'	19	0.287078	0.260721	0.016	8	LG8_cM2	1299794	LG8_cM1	LG8_cM3	LG8_cM0	LG8_cM20	0.000561762
'Horizon' x V. cinerea B9	'Horizon'	1	0.474121	0.284507	0	1	LG1_cM17	1099333	LG1_cM0	LG1_cM30	LG1_cM11	LG1_cM22	0.474121
	'Horizon'	2	0.444134	0.260788	0	8	LG8_cM32	12898320	LG8_cM7	LG8_cM64	LG8_cM27	LG8_cM35	0.233561
	'Horizon'	3	0.416077	0.248994	0	17	LG17_cM11	2740928	LG17_cM0	LG17_cM33	LG17_cM0	LG17_cM21	0.121627
	V. cinerea B9	4	0.295886	0.249894	0.011	18	LG37_cM10	3102142	LG37_cM7	LG37_cM14	LG37_cM0	LG37_cM17	0.0505052
	'Horizon'	5	0.288036	0.24816	0.012	6	LG6_cM6	3039125	LG6_cM0	LG6_cM8	LG6_cM0	LG6_cM17	0.0346179
	'Horizon'	6	0.28624	0.249108	0.016	18	LG18_cM63	28378161	LG18_cM59	LG18_cM67	LG18_cM17	LG18_cM91	0.0244931
	'Horizon'	7	0.294146	0.244026	0.009	12	LG12_cM9	3350470	LG12_cM6	LG12_cM9	LG12_cM0	LG12_cM19	0.017965
	V. cinerea B9	8	0.299883	0.242864	0.007	11	LG30_cM32	7956769	LG30_cM19	LG30_cM39	LG30_cM7	LG30_cM57	0.012928
	'Horizon'	9	0.294548	0.245546	0.01	14	LG14_cM56	23161299	LG14_cM53	LG14_cM61	LG14_cM25	LG14_cM71	0.0088901
	'Horizon'	10	0.292242	0.245364	0.01	15	LG15_cM11	400237	LG15_cM5	LG15_cM12	LG15_cM0	LG15_cM46	0.00622243
	'Horizon'	11	0.289345	0.24389	0.006	7	LG7_cM71	22656938	LG7_cM68	LG7_cM80	LG7_cM63	LG7_cM94	0.00436032
	'Horizon'	12	0.281205	0.247974	0.013	1	LG1_cM81	12182564	LG1_cM80	LG1_cM83	LG1_cM60	LG1_cM90	0.00301151
	V. cinerea B9	13	0.289375	0.246548	0.009	13	LG32_cM29	4898378	LG32_cM27	LG32_cM34	LG32_cM14	LG32_cM42	0.00222755
	V. cinerea B9	14	0.266971	0.245419	0.022	8	LG27_cM19	11018266	LG27_cM18	LG27_cM20	LG27_cM15	LG27_cM57	0.0014604
	V. cinerea B9	15	0.259413	0.251399	0.035	12	LG31_cM42	8738784	LG31_cM40	LG31_cM44	LG31_cM3	LG31_cM62	0.00104021
	'Horizon'	16	0.26302	0.251715	0.033	8	LG8_cM71	19851805	LG8_cM71	LG8_cM71	LG8_cM64	LG8_cM81	0.000781075
	'Horizon'	17	0.262232	0.258529	0.043	7	LG7_cM6	1407310	LG7_cM6	LG7_cM6	LG7_cM0	LG7_cM27	0.000573913
	'Horizon'	18	0.27684	0.252352	0.019	11	LG11_cM32	6096916	LG11_cM29	LG11_cM32	LG11_cM22	LG11_cM42	0.000447002
	'Horizon'	19	0.276932	0.255936	0.023	18	LG18_cM36	10210581	LG18_cM26	LG18_cM36	LG18_cM9	LG18_cM42	0.000323361
	'Horizon'	20	0.30016	0.260201	0.015	9	LG9_cM32	19576323	LG9_cM31	LG9_cM36	LG9_cM16	LG9_cM39	0.000253423
	V. cinerea B9	21	0.258457	0.252915	0.037	19	LG38_cM3	1064678	LG38_cM3	LG38_cM3	LG38_cM0	LG38_cM24	0.000152715
'Horizon' x Illinois 547-1	Illinois 547-1	1	0.363295	0.146464	0	7	LG26_cM64	19372163	LG26_cM11	LG26_cM85	LG26_cM51	LG26_cM78	0.363295
	Illinois 547-1	2	0.338832	0.135682	0	1	LG20_cM16	4663143	LG20_cM0	LG20_cM60	LG20_cM0	LG20_cM48	0.215736
	'Horizon'	3	0.315483	0.129719	0	1	LG1_cM8	1841233	LG1_cM0	LG1_cM39	LG1_cM0	LG1_cM27	0.132809
	Illinois 547-1	4	0.284926	0.125134	0	2	LG21_cM24	4798009	LG21_cM2	LG21_cM43	LG21_cM14	LG21_cM30	0.0821042
	'Horizon'	5	0.274392	0.123324	0	17	LG17_cM3	1151044	LG17_cM0	LG17_cM32	LG17_cM0	LG17_cM22	0.0565401
	'Horizon'	6	0.265988	0.125462	0	18	LG18_cM16	4160289	LG18_cM6	LG18_cM40	LG18_cM8	LG18_cM31	0.0397695
	'Horizon'	7	0.250945	0.121829	0	6	LG6_cM9	1655955	LG6_cM0	LG6_cM37	LG6_cM0	LG6_cM29	0.0275403
	'Horizon'	8	0.244867	0.122541	0	11	LG11_cM22	6152072	LG11_cM0	LG11_cM43	LG11_cM1	LG11_cM35	0.0201296
	Illinois 547-1	9	0.240999	0.125347	0	6	LG25_cM21	5732789	LG25_cM11	LG25_cM63	LG25_cM13	LG25_cM56	0.0149604
	'Horizon'	10	0.235567	0.123214	0.003	8	LG8_cM48	15166126	LG8_cM20	LG8_cM74	LG8_cM22	LG8_cM71	0.011099
	Illinois 547-1	11	0.223154	0.122742	0	16	LG35_cM36	16501679	LG35_cM0	LG35_cM58	LG35_cM0	LG35_cM58	0.00803737
	Illinois 547-1	12	0.220853	0.121548	0	1	LG20_cM41	12520963	LG20_cM34	LG20_cM60	LG20_cM34	LG20_cM60	0.00617941
	Illinois 547-1	13	0.201408	0.122697	0.001	4	LG23_cM52	20280256	LG23_cM32	LG23_cM63	LG23_cM0	LG23_cM63	0.00439077
	Illinois 547-1	14	0.201637	0.124481	0.001	11	LG30_cM34	6349387	LG30_cM19	LG30_cM62	LG30_cM0	LG30_cM65	0.00351041
	'Horizon'	15	0.205669	0.11852	0.003	7	LG7_cM62	18236899	LG7_cM34	LG7_cM82	LG7_cM22	LG7_cM91	0.00285864
	'Horizon'	16	0.20621	0.122752	0.001	12	LG12_cM12	3626647	LG12_cM0	LG12_cM54	LG12_cM0	LG12_cM54	0.00227667
	Illinois 547-1	17	0.207606	0.121995	0	18	LG37_cM53	11726772	LG37_cM44	LG37_cM103	LG37_cM44	LG37_cM105	0.00181944
	Illinois 547-1	18	0.191945	0.122837	0.003	1	LG20_cM6	1907517	LG20_cM0	LG20_cM13	LG20_cM0	LG20_cM15	0.00133295
	Illinois 547-1	19	0.191544	0.122252	0	8	LG27_cM37	16043866	LG27_cM0	LG27_cM66	LG27_cM0	LG27_cM66	0.00107485
	'Horizon'	20	0.191959	0.120373	0.001	4	LG4_cM16	4181536	LG4_cM6	LG4_cM41	LG4_cM0	LG4_cM53	0.00087085
	'Horizon'	21	0.184487	0.123211	0.002	10	LG10_cM27	5315429	LG10_cM13	LG10_cM42	LG10_cM0	LG10_cM45	0.000676292
	Illinois 547-1	22	0.176902	0.12619	0.001	5	LG24_cM6	2565620	LG24_cM4	LG24_cM15	LG24_cM0	LG24_cM26	0.00052885
	'Horizon'	23	0.175013	0.122158	0	2	LG2_cM22	5333549	LG2_cM0	LG2_cM31	LG2_cM0	LG2_cM58	0.000430648
	Illinois 547-1	24	0.169545	0.125022	0.001	2	LG21_cM27	5534260	LG21_cM27	LG21_cM27	LG21_cM26	LG21_cM62	0.000344178
	Illinois 547-1	25	0.169519	0.124179	0.005	3	LG22_cM31	5648006	LG22_cM30	LG22_cM37	LG22_cM0	LG22_cM56	0.000285782
	'Horizon'	26	0.165813	0.124968	0.01	15	LG15_cM29	15000484	LG15_cM21	LG15_cM39	LG15_cM0	LG15_cM54	0.000232147
	'Horizon'	27	0.173262	0.120402	0.004	15	LG15_cM27	14777477	LG15_cM27	LG15_cM27	LG15_cM21	LG15_cM27	0.000202354
	Illinois 547-1	28	0.16492	0.123274	0.004	8	LG27_cM57	19844030	LG27_cM46	LG27_cM66	LG27_cM36	LG27_cM66	0.000159239
	Illinois 547-1	29	0.164958	0.119767	0.003	7	LG26_cM20	5437842	LG26_cM5	LG26_cM31	LG26_cM0	LG26_cM63	0.000133008
	'Horizon'	30	0.167977	0.120703	0.004	5	LG5_cM7	4713410	LG5_cM0	LG5_cM18	LG5_cM0	LG5_cM46	0.0001131
	Illinois 547-1	31	0.155982	0.116803	0.005	17	LG36_cM39	6914869	LG36_cM20	LG36_cM46	LG36_cM0	LG36_cM58	8.73819e-05
	'Horizon'	32	0.152067	0.123026	0.012	3	LG3_cM25	16008017	LG3_cM12	LG3_cM30	LG3_cM0	LG3_cM33	7.19009e-05
	'Horizon'	33	0.149565	0.127151	0.008	1	LG1_cM69	17088256	LG1_cM66	LG1_cM77	LG1_cM44	LG1_cM83	5.99642e-05
	Illinois 547-1	34	0.172977	0.125796	0.005	11	LG30_cM2	637120	LG30_cM0	LG30_cM7	LG30_cM0	LG30_cM15	5.89782e-05
	'Horizon'	35	0.173381	0.126276	0.003	8	LG8_cM57	18033196	LG8_cM55	LG8_cM59	LG8_cM49	LG8_cM71	4.88901e-05
	Illinois 547-1	36	0.159706	0.123187	0.005	14	LG33_cM0	413942	LG33_cM0	LG33_cM6	LG33_cM0	LG33_cM71	3.7226e-05
	Illinois 547-1	37	0.149612	0.123291	0.012	19	LG38_cM50	20913425	LG38_cM46	LG38_cM53	LG38_cM0	LG38_cM57	2.93038e-05
	'Horizon'	38	0.151457	0.126821	0.009	19	LG19_cM2	305522	LG19_cM0	LG19_cM4	LG19_cM0	LG19_cM73	2.52269e-05
	Illinois 547-1	39	0.148962	0.128776	0.008	13	LG32_cM32	10678357	LG32_cM28	LG32_cM35	LG32_cM0	LG32_cM77	2.10534e-05
	Illinois 547-1	40	0.154576	0.124758	0.008	10	LG29_cM28	4647255	LG29_cM25	LG29_cM36	LG29_cM0	LG29_cM69	1.85926e-05
V. rupestris B38 x 'Horizon'	'Horizon'	1	0.405588	0.211664	0	1	LG20_cM19	4663175	LG20_cM0	LG20_cM32	LG20_cM10	LG20_cM27	0.405588
	'Horizon'	2	0.359338	0.188203	0	8	LG27_cM57	15667800	LG27_cM42	LG27_cM87	LG27_cM50	LG27_cM85	0.213595
	'Horizon'	3	0.286267	0.185565	0	18	LG37_cM23	5488867	LG37_cM0	LG37_cM53	LG37_cM0	LG37_cM53	0.109016
	'Horizon'	4	0.280968	0.179338	0.002	17	LG36_cM12	3691435	LG36_cM0	LG36_cM22	LG36_cM0	LG36_cM22	0.0763677
	V. rupestris B38	5	0.274716	0.176074	0	6	LG6_cM17	4674937	LG6_cM0	LG6_cM29	LG6_cM0	LG6_cM29	0.0536889
	V. rupestris B38	6	0.25778	0.174711	0.003	7	LG7_cM56	18097813	LG7_cM39	LG7_cM71	LG7_cM38	LG7_cM72	0.0365392
	'Horizon'	7	0.241679	0.173038	0.002	7	LG26_cM83	21906271	LG26_cM54	LG26_cM99	LG26_cM37	LG26_cM106	0.0254262
	V. rupestris B38	8	0.250723	0.174552	0.002	10	LG10_cM50	14466068	LG10_cM0	LG10_cM56	LG10_cM0	LG10_cM56	0.0200027
	V. rupestris B38	9	0.24797	0.172851	0.003	1	LG1_cM15	2565156	LG1_cM0	LG1_cM25	LG1_cM0	LG1_cM27	0.014823
	V. rupestris B38	10	0.251442	0.173789	0.002	15	LG15_cM55	18754164	LG15_cM24	LG15_cM63	LG15_cM22	LG15_cM63	0.0113034
	'Horizon'	11	0.244266	0.176773	0.001	12	LG31_cM37	8461497	LG31_cM30	LG31_cM48	LG31_cM5	LG31_cM64	0.00821979
	'Horizon'	12	0.24706	0.173594	0.005	6	LG25_cM26	4628255	LG25_cM16	LG25_cM38	LG25_cM5	LG25_cM46	0.00628302
	'Horizon'	13	0.243836	0.171918	0.001	11	LG30_cM5	1432513	LG30_cM0	LG30_cM56	LG30_cM0	LG30_cM58	0.00466899
	'Horizon'	14	0.238697	0.175606	0.003	5	LG24_cM12	4915108	LG24_cM2	LG24_cM19	LG24_cM0	LG24_cM71	0.00345612
	'Horizon'	15	0.236516	0.175863	0.004	16	LG35_cM64	19219348	LG35_cM52	LG35_cM69	LG35_cM30	LG35_cM71	0.00260711
	'Horizon'	16	0.227674	0.17053	0	14	LG33_cM91	29658562	LG33_cM89	LG33_cM94	LG33_cM70	LG33_cM94	0.00191608
	'Horizon'	17	0.218916	0.172793	0.004	10	LG29_cM48	9799090	LG29_cM40	LG29_cM53	LG29_cM30	LG29_cM82	0.00142291
	'Horizon'	18	0.23648	0.176593	0.005	2	LG21_cM27	5333613	LG21_cM20	LG21_cM46	LG21_cM17	LG21_cM61	0.00120058
	V. rupestris B38	19	0.215757	0.173825	0.005	2	LG2_cM60	7451303	LG2_cM58	LG2_cM67	LG2_cM33	LG2_cM72	0.000836341
	'Horizon'	20	0.212778	0.173477	0.011	11	LG30_cM51	10200830	LG30_cM44	LG30_cM56	LG30_cM27	LG30_cM77	0.000646838
	'Horizon'	21	0.208528	0.175935	0.005	16	LG35_cM78	22585436	LG35_cM77	LG35_cM83	LG35_cM74	LG35_cM84	0.000499035
	V. rupestris B38	22	0.219973	0.177522	0.004	10	LG10_cM3	1074628	LG10_cM0	LG10_cM14	LG10_cM0	LG10_cM25	0.000416649
	V. rupestris B38	23	0.220789	0.176099	0.003	7	LG7_cM46	15258751	LG7_cM44	LG7_cM48	LG7_cM41	LG7_cM53	0.000326204
	V. rupestris B38	24	0.223004	0.177077	0.004	18	LG18_cM18	7303152	LG18_cM14	LG18_cM18	LG18_cM9	LG18_cM58	0.000256731
	'Horizon'	25	0.2067	0.174189	0.009	4	LG23_cM74	17966039	LG23_cM74	LG23_cM77	LG23_cM63	LG23_cM93	0.000184896
	'Horizon'	26	0.206311	0.178471	0.01	1	LG20_cM75	22128396	LG20_cM60	LG20_cM80	LG20_cM37	LG20_cM85	0.000146402
	'Horizon'	27	0.199534	0.17773	0.01	8	LG27_cM76	20250734	LG27_cM76	LG27_cM76	LG27_cM72	LG27_cM87	0.00011238
	'Horizon'	28	0.193809	0.182185	0.022	5	LG24_cM63	18084451	LG24_cM60	LG24_cM65	LG24_cM41	LG24_cM98	8.73759e-05
	V. rupestris B38	29	0.195451	0.183173	0.024	13	LG13_cM57	28441388	LG13_cM57	LG13_cM59	LG13_cM21	LG13_cM62	7.10383e-05
	V. rupestris B38	30	0.206219	0.181366	0.006	13	LG13_cM42	18394324	LG13_cM41	LG13_cM44	LG13_cM34	LG13_cM55	6.03026e-05
	V. rupestris B38	31	0.210755	0.181852	0.013	15	LG15_cM27	14485555	LG15_cM25	LG15_cM32	LG15_cM17	LG15_cM45	4.89201e-05
	'Horizon'	32	0.197772	0.178068	0.013	5	LG24_cM8	4442377	LG24_cM7	LG24_cM9	LG24_cM0	LG24_cM11	3.62314e-05
	'Horizon'	33	0.199301	0.184596	0.021	14	LG33_cM7	1984845	LG33_cM7	LG33_cM7	LG33_cM0	LG33_cM26	2.92905e-05
	'Horizon'	34	0.224574	0.181711	0.004	7	LG26_cM0	70052	LG26_cM0	LG26_cM5	LG26_cM0	LG26_cM21	2.6427e-05
	V. rupestris B38	35	0.208183	0.186833	0.015	14	LG14_cM34	23909563	LG14_cM34	LG14_cM34	LG14_cM0	LG14_cM59	1.89965e-05
	'Horizon'	36	0.212951	0.188442	0.011	15	LG34_cM60	17663308	LG34_cM58	LG34_cM60	LG34_cM45	LG34_cM68	1.53862e-05
	V. rupestris B38	37	0.202258	0.184763	0.019	12	LG12_cM37	7330666	LG12_cM34	LG12_cM40	LG12_cM22	LG12_cM77	1.15017e-05
	'Horizon'	38	0.203499	0.188928	0.024	4	LG23_cM2	1063784	LG23_cM1	LG23_cM4	LG23_cM0	LG23_cM43	9.23166e-06
	'Horizon'	39	0.198196	0.187313	0.024	15	LG34_cM14	9666353	LG34_cM14	LG34_cM15	LG34_cM0	LG34_cM59	7.16141e-06
'Norton' x 'Cabernet Sauvignon'	'Norton'	1	0.381048	0.349401	0.008	8	LG8_cM36	14721486	LG8_cM33	LG8_cM39	LG8_cM16	LG8_cM58	0.381048
	'Cabernet Sauvignon'	2	0.369451	0.319311	0.002	18	LG37_cM18	4382089	LG37_cM10	LG37_cM23	LG37_cM8	LG37_cM32	0.228672
	'Norton'	3	0.343106	0.30888	0.008	5	LG5_cM15	5623944	LG5_cM15	LG5_cM17	LG5_cM14	LG5_cM51	0.133907
	'Norton'	4	0.341772	0.301824	0.006	7	LG7_cM61	19365006	LG7_cM59	LG7_cM67	LG7_cM53	LG7_cM71	0.0876208
a 1 minus Wilks' lambda
b The 5% tail of 1 minus Wilks' lambda values from 1000 permutations (alpha = 0.05).
c P values obtained by comparing the true statistic to those from 1000 permutations.
d The physical position represents the approximate locus in the 12X.v2 PN40024 V. vinifera reference genome.
e The continuous interval around the peak where the statistics of all markers are larger than the statistic threshold.
f The continuous interval around the peak where the statistics of all markers are larger than the true statistic minus 0.1 or 0.2.
g Calculated using the true statistic by eliminating the value of each previous QTL according to ascending rank.
QTL in red font are statistically significant but account for less than 5% of the phenotypic variance.
