# Supplementary material for: Quantitative Trait Locus Analysis of Leaf Morphology Indicates Conserved Shape Loci in Grapevine
Source: Front Plant Sci. 2019 Nov 15;10:1373. doi: 10.3389/fpls.2019.01373 (PMC6873345; doi:10.3389/fpls.2019.01373)
Supplement: Supplementary file 12 [file Table_8.xlsx]

## Sheet: Supplementary Table 8
Supplementary Table 8. Candidate gene list for major QTL region on chromosomes 1, 8, 17, and 18.
Chromosome 1 QTL			Chromosome 8 QTL			Chromosome 17 QTL			Chromosome 18 QTL
Gene	Function		Gene	Function		Gene	Function		Gene	Function
Vitvi01g00302	(myb domain protein 62		Vitvi08g01497	1,4-alpha-glucan branching enzyme IIB, chloroplast precursor		Vitvi17g00537	(-)-isopiperitenol dehydrogenase		Vitvi18g00111	1,4-alpha-glucan branching enzyme, chloroplast precursor
Vitvi01g00055	14-3-3 protein GF14 iota (GRF12)		Vitvi08g01872	1-acyl-sn-glycerol-3-phosphate acyltransferase		Vitvi17g00269	2OG-Fe(II) oxygenase		Vitvi18g02484	12-oxophytodienoate reductase 2
Vitvi01g00600	1-aminocyclopropane-1-carboxylate deaminase		Vitvi08g01905	24-sterol C-methyltransferase		Vitvi17g00178	3-hydroxyisobutyrate dehydrogenase		Vitvi18g02485	12-oxophytodienoate reductase 2
Vitvi01g00481	1-aminocyclopropane-1-carboxylate oxidase		Vitvi08g01386	2-cys peroxiredoxin BAS1, chloroplast precursor		Vitvi17g00154	3-oxoacyl-[acyl-carrier-protein] reductase, chloroplast		Vitvi18g00409	14-3-3 protein GF14 epsilon (GRF10)
Vitvi01g00404	1-phosphatidylinositol-3-phosphate 5-kinase		Vitvi08g01216	3-beta hydroxysteroid dehydrogenase/isomerase protein		Vitvi17g00148	4-coumarate-CoA ligase 2		Vitvi18g02600	14-3-3 protein GF14 kappa (GRF8)
Vitvi01g00357	2OG-Fe(II) oxygenase		Vitvi08g01536	3-deoxy-D-manno-octulosonic-acid transferase		Vitvi17g00506	5-formyltetrahydrofolate cycloligase		Vitvi18g00442	14-3-3 protein GF14 omega (GRF2)
Vitvi01g00159	2-oxo acid dehydrogenase, lipoyl-binding site		Vitvi08g01826	3-oxoacyl-[acyl-carrier-protein] reductase, chloroplast		Vitvi17g01452	AAA-type ATPase family		Vitvi18g00227	1-aminocyclopropane-1-carboxylate oxidase
Vitvi01g00284	3-ketoacyl-CoA synthase		Vitvi08g01828	3-oxoacyl-[acyl-carrier-protein] reductase, chloroplast		Vitvi17g00234	ABA glucosidase		Vitvi18g00299	1-aminocyclopropane-1-carboxylate synthase
Vitvi01g00026	6-phosphogluconolactonase		Vitvi08g01900	4,5-DOPA dioxygenase extradiol		Vitvi17g00577	ABA-responsive protein (HVA22a)		Vitvi18g00609	1-aminocyclopropane-1-carboxylate synthase
Vitvi01g00650	ABC transporter B member 5		Vitvi08g01625	4-coumarate--CoA ligase		Vitvi17g00485	ABC transporter B member 7		Vitvi18g00298	1-phosphatidylinositol-4-phosphate 5-kinase
Vitvi01g00390	ABC transporter G member 2		Vitvi08g02328	5-azacytidine resistance protein		Vitvi17g00187	ABC transporter G member 11		Vitvi18g02571	2,3-bisphosphoglycerate-dependent phosphoglycerate mutase
Vitvi01g00211	ABC transporter G member 3		Vitvi08g01177	5-oxoprolinase		Vitvi17g00409	Acetyl-CoA synthetase		Vitvi18g00163	24-methylenesterol C-methyltransferase 2
Vitvi01g00052	Acclimation of photosynthesis to environment		Vitvi08g02251	ABA-responsive protein (HVA22) HVA22J		Vitvi17g00351	Actin-related protein 4		Vitvi18g00508	2-oxoglutarate/malate carrier protein, Mitochondrial
Vitvi01g00053	Acclimation of photosynthesis to environment		Vitvi08g01448	ABC transporter B member 1		Vitvi17g00298	Adaptor-related protein complex 3, delta 1 sub		Vitvi18g00048	3-beta-hydroxy-delta5-steroid dehydrogenase
Vitvi01g00637	Acetylcholinesterase		Vitvi08g01627	ABC transporter B member 1		Vitvi17g00142	Adenylate kinase		Vitvi18g00436	3-deoxy-D-arabino-heptulosonate 7-phosphate synthase
Vitvi01g00642	Acetylglucosaminyltransferase		Vitvi08g01493	ABC transporter G member 22		Vitvi17g00137	Adenylate kinase family		Vitvi18g00043	3-hydroxy-3-methylglutaryl-coenzyme A reductase 3
Vitvi01g01986	Actin related protein 2/3 complex, subunit 2		Vitvi08g01112	ABC transporter G member 29		Vitvi17g00468	ADP, ATP carrier protein		Vitvi18g02507	5-azacytidine resistance
Vitvi01g00596	Actin related protein 3		Vitvi08g01470	ABI5 (ABA insensitive 5)		Vitvi17g01411	Agenet domain-containing protein		Vitvi18g00037	6-phosphofructokinase, pyrophosphate dependent
Vitvi01g00363	Acyl-(acyl carrier protein) thioesterase		Vitvi08g01319	Acetyl co-enzyme A carboxylase carboxyltransferase alpha subunit		Vitvi17g00427	Agmatine deiminase		Vitvi18g00244	8-oxoguanine-DNA glycosylase (OGG1)
Vitvi01g00301	Acyl-CoA thioesterase		Vitvi08g01614	ACT domain-containing protein		Vitvi17g00283	Alcohol dehydrogenase 7		Vitvi18g00543	ABA-responsive protein (HVA22a)
Vitvi01g00499	Adagio protein 1		Vitvi08g01740	Actin beta/gamma 1		Vitvi17g00192	Aldose 1-epimerase		Vitvi18g02557	Acetylcholinesterase
Vitvi01g00298	Adenylate isopentenyltransferase		Vitvi08g01874	Adenylosuccinate synthetase (ADSS)		Vitvi17g00565	Aldose 1-epimerase protein		Vitvi18g00368	Acetyl-CoA carboxylase 2 (ACC2)
Vitvi01g00273	Agenet domain-containing protein		Vitvi08g01809	Adenylyl-sulfate kinase, chloroplast precursor		Vitvi17g01440	Alpha-1,4-glucan-protein synthase 1		Vitvi18g02653	Acyl-CoA binding protein
Vitvi01g00115	AICARFT/IMPCHase bienzyme; MGS		Vitvi08g01757	Aha1 domain-containing protein		Vitvi17g00237	Alpha-dioxygenase 2		Vitvi18g00275	Acyl-CoA synthetase long-chain member 9
Vitvi01g00590	ALB4 (ALBINA 4)		Vitvi08g02208	Aldo/keto reductase		Vitvi17g00278	Alpha-mannosidase		Vitvi18g00674	Adenine phosphoribosyltransferase
Vitvi01g00581	Aldehyde dehydrogenase (NAD+)		Vitvi08g01258	Aldo/keto reductase		Vitvi17g00333	Aluminum-activated malate transporter 9		Vitvi18g00410	Adenosine 5'-phosphosulfate reductase 3
Vitvi01g00582	Aldehyde dehydrogenase (NAD+)		Vitvi08g02209	Aldo/keto reductase		Vitvi17g00512	Aminoacyl-tRNA synthetase		Vitvi18g00132	Alcohol dehydrogenase
Vitvi01g00246	Allene oxide cyclase		Vitvi08g01259	Aldo-keto reductase		Vitvi17g00584	Ankyrin protein kinase		Vitvi18g00133	Alcohol dehydrogenase
Vitvi01g00064	Alpha-1,4-glucan phosphorylase type H		Vitvi08g02210	Aldo-keto reductase		Vitvi17g00138	Argininosuccinate synthase, chloroplast precursor		Vitvi18g00191	Alcohol dehydrogenase
Vitvi01g01838	Alpha-1,4-glucan-protein synthase		Vitvi08g01260	Aldo-keto reductase		Vitvi17g00143	Aspartyl aminopeptidase		Vitvi18g00444	Alcohol dehydrogenase
Vitvi01g00151	Alpha-1,4-glycosyltransferase		Vitvi08g01821	Aldose 1-epimerase		Vitvi17g00336	Aspartyl protease		Vitvi18g00255	Aldehyde dehydrogenase
Vitvi01g00629	Alpha-galactosidase/ hydrolase, hydrolyzing O-glycosyl compounds		Vitvi08g01890	Alkaline alpha galactosidase		Vitvi17g00350	Aspartyl protease		Vitvi18g00144	Alpha-amylase / 1,4-alpha-D-glucan glucanohydrolase
Vitvi01g00280	Alpha-glucosidase		Vitvi08g01116	Allergen V5/Tpx-1		Vitvi17g00561	ATATH1 (ABC2 homolog1)		Vitvi18g00189	Alpha-expansin 1 precursor
Vitvi01g00635	Alpha-L-fucosidase 2 precursor		Vitvi08g01349	Alpha-1,4-glycosyltransferase		Vitvi17g00563	ATATH6 (ABC2 homolog 6)		Vitvi18g02534	Alpha-L-fucosidase 2 precursor
Vitvi01g00266	Aluminum-activated malate transporter 9		Vitvi08g01206	Alpha-expansin 6 precursor		Vitvi17g00253	ATP synthase beta chain 2, mitochondrial		Vitvi18g00228	Amino acid permease
Vitvi01g00342	Amino acid permease		Vitvi08g01117	Aluminum sensitive 3		Vitvi17g00355	ATP-dependent Clp protease adaptor protein ClpS containing protein		Vitvi18g00615	Amino acid permease
Vitvi01g00343	Amino acid permease		Vitvi08g01641	Amino acid permease		Vitvi17g00452	ATP-dependent RNA helicase		Vitvi18g00237	Amino acid permease 3
Vitvi01g00183	Aminoacyl-tRNA synthetase		Vitvi08g01679	Ankyrin		Vitvi17g00313	ATSYTE/NTMC2T3.1/NTMC2TYPE3.1/SYTE		Vitvi18g00593	Amino acid permease 6
Vitvi01g00074	Ankyrin		Vitvi08g01188	Ankyrin repeat		Vitvi17g00169	Atypical receptor kinase MARK		Vitvi18g00294	Aminoacylase/ metallopeptidase
Vitvi01g00486	Ankyrin repeat		Vitvi08g01477	Anthocyanin membrane protein 1 (Anm1)		Vitvi17g00210	Auxin transport protein (PIN3)		Vitvi18g00105	AMP-dependent synthetase and ligase
Vitvi01g00540	Annexin 5 (ANN5)		Vitvi08g01478	Anthocyanin membrane protein 1 (Anm1)		Vitvi17g00239	Auxin-dependent protein (ARCA)		Vitvi18g00196	Ankyrin
Vitvi01g00536	Anthranilate synthase beta subunit		Vitvi08g01480	Anthocyanin membrane protein 1 (Anm1)		Vitvi17g00145	Auxin-independent growth promoter		Vitvi18g00213	Ankyrin
Vitvi01g00244	AP2 domain-containing protein RAP2.8		Vitvi08g01337	Anthranilate N-benzoyltransferase		Vitvi17g00443	Auxin-independent growth promoter		Vitvi18g00395	Annexin 1 (ANN1)
Vitvi01g00368	APG2 (albino and pale green 2)		Vitvi08g01708	Anthranilate phosphoribosyltransferase		Vitvi17g00546	Band 7 family		Vitvi18g00618	AP2-like AINTEGUMENTA-like
Vitvi01g00076	Appr-1-p processing enzyme family protein		Vitvi08g01711	Anthranilate phosphoribosyltransferase		Vitvi17g00307	Basic helix-loop-helix (bHLH) family		Vitvi18g00359	Apoptotic chromatin condensation inducer 1 ACIN1
Vitvi01g00270	Arabidopsis histidine phosphotransfer AHP2		Vitvi08g01325	ANTR2 (anion transporter 2		Vitvi17g00569	Basic helix-loop-helix (bHLH) family		Vitvi18g00684	Arginine N-methyltransferase 2
Vitvi01g00135	ARE1		Vitvi08g01919	AP2-like ethylene-responsive transcription factor		Vitvi17g00578	Basic helix-loop-helix (bHLH) family		Vitvi18g00523	Argininosuccinate lyase
Vitvi01g00310	ARG1 (Altered response to gravity 1)		Vitvi08g01146	APETALA2 (AP2) floral homeotic protein		Vitvi17g00311	BEE3 (BR Enhanced expression 3)		Vitvi18g00251	Armadillo/beta-catenin repeat
Vitvi01g00450	Armadillo/beta-catenin repeat		Vitvi08g01602	Aquaporin GAMMA-TIP		Vitvi17g00146	Beta-glucosidase 24		Vitvi18g00666	Armadillo/beta-catenin repeat
Vitvi01g00402	Armadillo/beta-catenin repeat / U-box domain-containing protein		Vitvi08g02371	Aquaporin SIP1;1		Vitvi17g00442	BIM1 (BES1-interacting Myc-like protein 1)		Vitvi18g00260	ARR9 typeA
Vitvi01g01995	ARR1 typeB		Vitvi08g02381	Arabinogalactan protein 23 AGP23		Vitvi17g00156	BPC2/BBR/BPC2/BPC2 (basic pentacysteine2)		Vitvi18g00362	Aspartate transaminase.
Vitvi01g00296	Asp/Glu racemase		Vitvi08g01171	ARF GTPase activator, ARF-GAP Domain 6		Vitvi17g00147	Brain protein 44		Vitvi18g00254	Aspartic proteinase Asp1 precursor
Vitvi01g00035	Asparagine synthase		Vitvi08g01559	Argonaute protein		Vitvi17g00464	Brassinosteroid sulfotransferase ST4A		Vitvi18g00510	Aspartic proteinase nepenthesin-1 precursor
Vitvi01g00502	Aspartate-semialdehyde dehydrogenase		Vitvi08g01798	Armadillo helical		Vitvi17g00444	BSD domain-containing protein		Vitvi18g00284	Aspartyl protease
Vitvi01g00258	Aspartyl protease		Vitvi08g01379	Armadillo-like helical domain-containing		Vitvi17g00567	Calcineurin phosphoesterase		Vitvi18g00360	Aspartyl protease
Vitvi01g00577	ATA1 (Arabidopsis TAPETUM 1)		Vitvi08g02307	ARR3 typeA		Vitvi17g00218	Calcium-binding protein		Vitvi18g00047	AT-hook protein 1
Vitvi01g00373	ATP synthase beta chain 2, mitochondrial		Vitvi08g01409	Asp/Glu racemase		Vitvi17g00523	Calcium-dependent protein kinase 30 CPK30		Vitvi18g02628	ATP binding
Vitvi01g00640	ATP-binding region		Vitvi08g01380	Aspartyl protease		Vitvi17g00405	Calmodulin		Vitvi18g00655	ATP binding domain 1 , member B
Vitvi01g00254	ATP-dependent Clp protease adaptor protein ClpS containing protein		Vitvi08g02249	Aspartyl protease		Vitvi17g00560	Calmodulin binding IQD31 (IQ-domain 31)		Vitvi18g00226	ATP-NAD kinase
Vitvi01g00166	ATP-dependent Clp protease proteolytic subunit		Vitvi08g01382	Aspartyl protease		Vitvi17g00292	Calmodulin binding protein		Vitvi18g00234	Auxilin
Vitvi01g00413	ATP-dependent DNA helicase RECG		Vitvi08g01384	Aspartyl protease		Vitvi17g00293	Calmodulin binding protein		Vitvi18g00337	Auxin response factor ARF17
Vitvi01g01877	ATPP2-A9 (Phloem protein 2-A9)		Vitvi08g01562	Aspartyl protease		Vitvi17g00131	Calmodulin CML37		Vitvi18g00127	Auxin responsive SAUR protein
Vitvi01g00475	Atypical receptor kinase MARK		Vitvi08g02247	Aspartyl protease family		Vitvi17g00291	Calmodulin-binding protein		Vitvi18g00310	Auxin transporter protein 4
Vitvi01g00386	Auxin Efflux Carrier		Vitvi08g01423	ATAN11 (ANTHOCYANIN11)		Vitvi17g00348	CCAAT displacement protein-related CASP		Vitvi18g00114	Auxin-independent growth promoter
Vitvi01g00411	Auxin transport protein (PIN3)		Vitvi08g01316	Ataxin-3		Vitvi17g00362	Cell division cycle associated 7		Vitvi18g00313	Auxin-independent growth promoter
Vitvi01g00425	Auxin-independent growth promoter		Vitvi08g01525	AT-hook protein 1 (AHP1)		Vitvi17g00411	Cell growth defect factor 1		Vitvi18g00446	Auxin-independent growth promoter
Vitvi01g00628	Auxin-independent growth promoter		Vitvi08g02370	ATP synthase subunit beta		Vitvi17g00263	Chaperonin		Vitvi18g00518	Auxin-independent growth promoter
Vitvi01g00525	Avr9/Cf-9 rapidly elicited protein		Vitvi08g01542	ATPP2-A15		Vitvi17g01403	Chaperonin 21, Chloroplast		Vitvi18g00335	Avr9 elicitor response protein
Vitvi01g00232	Basic helix-loop-helix (bHLH) family		Vitvi08g01346	AUX1 protein		Vitvi17g01407	Chitin elicitor-binding CEBIP LysM domain-containing		Vitvi18g00463	Basic helix-loop-helix (bHLH) family
Vitvi01g00260	Basic/Leu zipper protein HBP-1b		Vitvi08g01439	Auxin responsive SAUR protein		Vitvi17g00571	Chromosome structural maintenance protein MAG2		Vitvi18g00513	Basic helix-loop-helix (bHLH) family
Vitvi01g01946	BEE1 (BR Enhanced expression 1)		Vitvi08g01308	Auxin-independent growth promoter		Vitvi17g00380	CHUP1 (chloroplast unusual positioning 1)		Vitvi18g00567	Basic helix-loop-helix (bHLH) family
Vitvi01g00439	Bet v I allergen		Vitvi08g01247	Avr9/Cf-9 rapidly elicited protein 137		Vitvi17g00482	Cleavage stimulation factor subunit 1		Vitvi18g00617	Basic helix-loop-helix (bHLH) family
Vitvi01g01979	Bet v I allergen		Vitvi08g01852	Basic helix-loop-helix (bHLH) family		Vitvi17g00477	COBRA-like protein 4		Vitvi18g00673	Basic helix-loop-helix (bHLH) family
Vitvi01g01981	Bet v I allergen		Vitvi08g01856	Basic helix-loop-helix (bHLH) family		Vitvi17g00209	Cold-induced wall associated kinase		Vitvi18g00647	Beta-1,4-mannosyltransferase
Vitvi01g01982	Bet v I allergen		Vitvi08g01274	BEL1-like homeodomain protein 9 LSN (LARSON)		Vitvi17g01424	Cold-induced wall associated kinase		Vitvi18g00376	Beta-D-xylosidase
Vitvi01g00438	Bet v I allergen family		Vitvi08g01699	Beta 1-3 glucanase		Vitvi17g00328	Constans-like 16		Vitvi18g00245	Beta-galactosidase / lactase
Vitvi01g00468	Beta-1,3-glucanase		Vitvi08g01702	Beta 1-3 glucanase		Vitvi17g00414	Cupin, RmlC-type		Vitvi18g00246	Beta-galactosidase / lactase
Vitvi01g00072	Beta-D-glucosidase		Vitvi08g02334	Beta 1-3 glucanase [Vitis vinifera]		Vitvi17g00554	Cupin, RmlC-type		Vitvi18g00277	Binding
Vitvi01g00067	Beta-glucosidase		Vitvi08g02335	Beta 1-3 glucanase [Vitis vinifera]		Vitvi17g00255	Cyclin-dependent kinase D1;3		Vitvi18g00350	Binding
Vitvi01g00566	Beta-Ig-H3/fasciclin		Vitvi08g02336	Beta 1-3 glucanase [Vitis vinifera]		Vitvi17g00150	Cyclin-dependent kinase G-2		Vitvi18g02625	Branched-chain-amino-acid aminotransferase 2, chloroplast (Atbcat-2)
Vitvi01g00573	Beta-Ig-H3/fasciclin		Vitvi08g01703	Beta 1-3 glucanase [Vitis vinifera]		Vitvi17g00135	Cyclopropyl isomerase		Vitvi18g02627	Branched-chain-amino-acid transaminase ATBCAT-2
Vitvi01g00574	Beta-Ig-H3/fasciclin		Vitvi08g01705	Beta 1-3 glucanase [Vitis vinifera]		Vitvi17g01391	CYP77A5P		Vitvi18g00082	BRCA1 interacting protein C-terminal helicase 1
Vitvi01g00300	Bifunctional nuclease		Vitvi08g01701	Beta-1,3-glucanase		Vitvi17g00484	CYP78A4		Vitvi18g00637	BSD domain-containing protein
Vitvi01g00580	B-keto acyl reductase		Vitvi08g01434	Beta-fructofuranosidase		Vitvi17g01399	Cysteine desulfurase, (NIFS)		Vitvi18g00096	BTB/POZ domain-containing protein
Vitvi01g00585	B-keto acyl reductase		Vitvi08g01549	Beta-galactosidase		Vitvi17g00521	Cysteine endopeptidase		Vitvi18g00212	BTB/POZ domain-containing protein
Vitvi01g00586	B-keto acyl reductase		Vitvi08g01372	Binding		Vitvi17g00451	D-aminoacyl-tRNA deacylase GEKO1		Vitvi18g00267	BTB/POZ domain-containing protein
Vitvi01g02020	B-keto acyl reductase		Vitvi08g01822	Binding		Vitvi17g00388	DEAD (Asp-Glu-Ala-Asp) box polypeptide 18		Vitvi18g00628	BZIP transcription factor BZIP4
Vitvi01g00587	B-keto acyl reductase		Vitvi08g01922	Binding		Vitvi17g00262	DEAH (Asp-Glu-Ala-His) box polypeptide 36		Vitvi18g00036	BZIP transcription factor BZIP60
Vitvi01g02003	Blight-associated protein p12 precursor		Vitvi08g01678	BLADE-ON-PETIOLE2		Vitvi17g00555	Delta-1-pyrroline-5-carboxylate dehydrogenase (P5CDH)		Vitvi18g00668	Ca2+-transporting ATPase 2 ACA2
Vitvi01g00547	BPC2/BBR/BPC2/BPC2 (basic pentacysteine2)		Vitvi08g01364	Brittle-1, chloroplast precursor		Vitvi17g00174	Deoxyhypusine synthase		Vitvi18g00263	Caffeic acid methyltransferase
Vitvi01g00015	Brassinosteroid-6-oxidase [Vitis vinifera]		Vitvi08g01512	Brix domain-containing protein		Vitvi17g00460	Desulfo-glucosinolate sulfotransferase 18		Vitvi18g00580	Calcineurin phosphoesterase
Vitvi01g00019	Brassinosteroid-6-oxidase [Vitis vinifera]		Vitvi08g02272	BZIP transcription factor		Vitvi17g00163	Dihydropyrimidine dehydrogenase		Vitvi18g00079	Calcium ion binding protein
Vitvi01g00553	BRL2 (BRI1-like 2)		Vitvi08g01710	BZIP transcription factor		Vitvi17g00450	Dirigent protein		Vitvi18g00214	Calcium-binding protein CML
Vitvi01g00058	Calcineurin phosphoesterase		Vitvi08g01205	C2 domain containing protein		Vitvi17g01373	Disease resistance protein (CC-NBS-LRR class)		Vitvi18g00174	Calcium-dependent protein kinase 9 CPK9
Vitvi01g00198	Calcium-binding protein CML		Vitvi08g01573	Caffeic acid 3-O-methyltransferase		Vitvi17g00306	DNA binding		Vitvi18g00643	Calcium-transporting ATPase 3, endoplasmic reticulum-type ECA3
Vitvi01g00478	Caleosin		Vitvi08g01494	Calcineurin phosphoesterase		Vitvi17g00373	DNA mismatch repair protein MSH2 (MSH2)		Vitvi18g02468	Calmodulin CML37
Vitvi01g00204	Carboxylesterase		Vitvi08g02245	Calcium/proton exchanger CAX3		Vitvi17g00445	DNA Polymerase epsilon, subunit B		Vitvi18g00175	Calmodulin-domain protein kinase 9 CPK9
Vitvi01g00326	Carrier protein, Mitochondrial		Vitvi08g01889	Calcium-dependent protein kinase 32 CPK32		Vitvi17g00524	DnaJ homolog, subfamily B, member 4		Vitvi18g00308	Camphor resistance CrcB
Vitvi01g00329	Catalytic		Vitvi08g01683	Calmodulin		Vitvi17g00508	Dynein light chain LC8-type		Vitvi18g00512	Carbonic anhydrase, chloroplast precursor
Vitvi01g01859	Cationic amino acid transporter 5		Vitvi08g01484	Calmodulin binding protein		Vitvi17g00515	ELF5 (early flowering 5)		Vitvi18g00402	Carrier protein, Mitochondrial
Vitvi01g00226	Cationic amino acid transporter 8		Vitvi08g02330	Calmodulin binding protein		Vitvi17g00314	EMB1865		Vitvi18g00681	Casein kinase II subunit alpha-2
Vitvi01g02024	Cellulase		Vitvi08g02332	Calmodulin binding protein		Vitvi17g00299	EMB2454 (embryo defective 2454)		Vitvi18g00095	Catalase 3
Vitvi01g00613	Cellulase		Vitvi08g01794	Calmodulin-binding region IQ		Vitvi17g00519	EMB2454 (embryo defective 2454)		Vitvi18g00288	Cation transport protein chaC
Vitvi01g00555	Chalcone reductase		Vitvi08g01685	Calmodulin-binding, plant		Vitvi17g00356	Endonuclease		Vitvi18g00561	CBL-interacting protein kinase 8 (CIPK8)
Vitvi01g00424	Chaperonin		Vitvi08g01454	Carbonic anhydrase precursor		Vitvi17g01408	Endonuclease/exonuclease/phosphatase family		Vitvi18g00399	CCR4-NOT transcription complex subunit 6
Vitvi01g00137	Chaperonin GroEL		Vitvi08g01604	Carbonic anhydrase precursor		Vitvi17g00413	Enolase		Vitvi18g02496	Cell division protease FtsH
Vitvi01g00259	Choline transporter		Vitvi08g01366	Carboxylic ester hydrolase		Vitvi17g00488	Enoyl-CoA hydratase		Vitvi18g00008	Cellulose synthase CESA2
Vitvi01g00106	Cholinephosphate cytidylyltransferase		Vitvi08g01867	Carboxyl-terminal processing protease		Vitvi17g00170	Erwinia induced protein 2		Vitvi18g00616	Cellulose synthase CSLC12
Vitvi01g00119	CHR4/MI-2-like (chromatin remodeling 4)		Vitvi08g01574	Carotene hydroxylase Epsilon-ring		Vitvi17g00406	Ethylene-responsive transcription factor related to APETALA2 11		Vitvi18g00131	Ceramidase
Vitvi01g00224	CHUP1 (chloroplast unusual positioning 1)		Vitvi08g01743	Cation efflux family		Vitvi17g00235	Exonuclease		Vitvi18g00636	CF9
Vitvi01g00282	Cinnamoyl CoA reductase		Vitvi08g01762	Cation efflux family protein MTPc3		Vitvi17g00407	Extracellular Ca2+ sensing receptor		Vitvi18g00706	Chalcone reductase
Vitvi01g02021	CIP4 (COP1-interacting protein 4)		Vitvi08g02308	Cation exchanger (CAX10)		Vitvi17g00339	ferulate 5-hydroxylase		Vitvi18g00059	Channel forming outer membrane protein, Chloroplast
Vitvi01g00546	Clathrin assembly protein 13		Vitvi08g01172	Cation/hydrogen exchanger 20 (CHX20)		Vitvi17g00343	ferulate 5-hydroxylase		Vitvi18g00501	Chaperone protein dnaJ
Vitvi01g00451	Clathrin assembly protein 8		Vitvi08g01174	Cation/hydrogen exchanger 20 (CHX20)		Vitvi17g01414	flavonoid 3-monooxygenase		Vitvi18g00283	Chitin elicitor-binding CEBIP LysM domain-containing
Vitvi01g00128	Coatomer subunit delta		Vitvi08g01501	CBF transcription factor		Vitvi17g00347	Fw2.2 ORFX		Vitvi18g00269	Chlorophyll a oxygenase (CAO)
Vitvi01g02028	Coenzyme Q biosynthesis Coq4 protein		Vitvi08g01833	CCR4-NOT transcription complex subunit 3		Vitvi17g00250	G1 to S phase transition protein		Vitvi18g02476	Cinnamoyl-CoA reductase
Vitvi01g00227	Coiled-coil domain containing 130		Vitvi08g02363	CCR4-NOT transcription complex subunit 6		Vitvi17g00511	Galactosyltransferase		Vitvi18g02477	Cinnamoyl-CoA reductase
Vitvi01g00530	Constans interacting protein 6		Vitvi08g01393	CCR4-NOT transcription complex subunit 7		Vitvi17g01451	Germin		Vitvi18g02478	Cinnamoyl-CoA reductase
Vitvi01g00288	Constans-like 16		Vitvi08g02180	CCR4-NOT transcription complex, subunit 4		Vitvi17g00153	Global transcription factor group E8		Vitvi18g00421	Cis-zeatin O-beta-D-glucosyltransferase
Vitvi01g00394	Copper-binding family protein		Vitvi08g01717	CDK5RAP3		Vitvi17g00160	Glutamine synthetase cytosolic isozyme 1		Vitvi18g00422	Cis-zeatin O-beta-D-glucosyltransferase
Vitvi01g00108	Copper-transporting ATPase RAN1		Vitvi08g01467	Cell division protein ftsZ		Vitvi17g00199	Glutaredoxin		Vitvi18g00427	Cis-zeatin O-beta-D-glucosyltransferase
Vitvi01g00013	CRABS CLAW		Vitvi08g01675	Cellular retinaldehyde-binding/triple function, C-terminal		Vitvi17g01379	Glutathione S-transferase 25 GSTU7		Vitvi18g00430	Cis-zeatin O-beta-D-glucosyltransferase
Vitvi01g01984	CRR3 (chlororespiratory reduction 3)		Vitvi08g01897	Cellulose synthase CESA3		Vitvi17g01380	Glutathione S-transferase 25 GSTU7		Vitvi18g00469	Clathrin assembly protein 16
Vitvi01g00264	CXE carboxylesterase		Vitvi08g01523	Cellulose synthase CSLA09		Vitvi17g01382	Glutathione S-transferase 25 GSTU7		Vitvi18g00338	Co-chaperone grpE
Vitvi01g00542	Cyclin J18		Vitvi08g01311	Ceramidase		Vitvi17g01381	Glutathione S-transferase 8 GSTU8		Vitvi18g00345	Co-chaperone protein DnaJ
Vitvi01g00517	Cyclin SDS (solo dancers)		Vitvi08g01309	Chaperone protein dnaJ-related		Vitvi17g01465	Glutathione S-transferase 9 GSTU9		Vitvi18g00140	Coiled-coil domain-containing protein 13
Vitvi01g00649	Cyclin-related		Vitvi08g01429	Chaperone protein dnaJ-related		Vitvi17g01466	Glutathione S-transferase 9 GSTU9		Vitvi18g02474	CP12-3
Vitvi01g00617	CYP71B10		Vitvi08g01818	Chaperonin		Vitvi17g01467	Glutathione S-transferase 9 GSTU9		Vitvi18g00100	Crp1 protein
Vitvi01g00620	CYP71B34		Vitvi08g01767	Chromomethylase		Vitvi17g00592	Glutathione S-transferase 9 GSTU9		Vitvi18g00407	Cryptochrome 1
Vitvi01g00621	CYP71B34		Vitvi08g01555	CHUP1 (chloroplast unusual positioning 1)		Vitvi17g00275	Glycosyl transferase family 28 protein		Vitvi18g00533	CTR1-like protein kinase
Vitvi01g00619	CYP71B35		Vitvi08g01645	Cig3		Vitvi17g00220	Golgin candidate 2		Vitvi18g00671	CUE domain containing protein
Vitvi01g02026	CYP71E1		Vitvi08g01355	Clathrin, light polypeptide B		Vitvi17g00196	GTPase activating protein		Vitvi18g00012	Cullin-1
Vitvi01g00031	CYP78A5		Vitvi08g01863	Clavata1 receptor kinase (CLV1)		Vitvi17g00527	H(+)-ATPase 11 AHA11		Vitvi18g00441	Cupin, RmlC-type
Vitvi01g00612	CYP86A2		Vitvi08g01165	Cofilin		Vitvi17g00425	H/ACA ribonucleoprotein complex subunit 2		Vitvi18g00087	Cuticular water permeability
Vitvi01g00162	CYP86B1		Vitvi08g01769	Colon cancer-associated protein Mic1 containing protein		Vitvi17g00382	HAT transposase		Vitvi18g00632	CW7 protein
Vitvi01g00603	Cysteine proteinase		Vitvi08g02354	Colon cancer-associated protein Mic1 containing protein		Vitvi17g00287	Heat shock protein 70		Vitvi18g02527	Cyclin A
Vitvi01g00453	Cysteine-rich RLK10		Vitvi08g01666	Condensin subunit 1		Vitvi17g00458	Histidine kinase (AHK3)		Vitvi18g00239	Cyclin A1
Vitvi01g00201	Cytidine/deoxycytidylate deaminase		VviCTR1	copper transporter 1		Vitvi17g00365	Histone deacetylase HDA15		Vitvi18g00707	Cyclin A3;1
Vitvi01g00023	Cytochrome b5 isoform Cb5-D		Vitvi08g01290	Copper transporter 3		Vitvi17g00223	HMR1 protein		Vitvi18g00499	Cyclin delta-2
Vitvi01g00222	Cytochrome B561		CTR3	copper transporter 3		Vitvi17g01358	Homeobox protein knotted-1 like 1 (KNAT1)		Vitvi18g02649	Cyclin, N-terminal
Vitvi01g02004	Cytochrome b561		Vitvi08g02378	Cornichon family		Vitvi17g00540	Homeodomain leucine zipper protein HB-1		Vitvi18g00040	Cyclin-dependent kinase B2;1
Vitvi01g02005	Cytochrome b561		Vitvi08g01354	CPL2 (CTD phosphatase-like 2)		Vitvi17g00241	Hydroxymethylglutaryl coenzyme A synthase		Vitvi18g00696	CYP81B2v1
Vitvi01g00532	Cytochrome B561		Vitvi08g01485	Cucumisin precursor		Vitvi17g00504	IFA binding protein		Vitvi18g02657	CYP81B2v1
Vitvi01g00145	Cytochrome c6 (ATC6)		Vitvi08g01178	CUE domain containing protein		Vitvi17g00157	Indeterminate(ID)-domain 16		Vitvi18g00697	CYP81B2v2
Vitvi01g00630	DEAH (Asp-Glu-Ala-His) box polypeptide 33		Vitvi08g01881	Curculin (mannose-binding) lectin		Vitvi17g00279	Inositol polyphosphate multikinase		Vitvi18g00717	CYP81D2
Vitvi01g00361	DEAH (Asp-Glu-Ala-His) box polypeptide 36		Vitvi08g02202	Cyclin-D7-1		Vitvi17g00539	Integral membrane HPP family protein		Vitvi18g00716	CYP81E1
Vitvi01g00070	Dehydration-responsive protein		Vitvi08g01894	Cyclin-related		Vitvi17g01368	Integral membrane protein		Vitvi18g02494	CYP87A2
Vitvi01g00446	DELLA protein GAI1		Vitvi08g01535	CYP76G1		Vitvi17g00168	IRE (incomplete root hair elongation)		Vitvi18g00107	CYP87A2
Vitvi01g00319	Delta7 sterol C-5 desaturase		Vitvi08g02372	CYP93A1 2-hydroxyisoflavanone synthase		Vitvi17g00551	Isochorismate synthase		Vitvi18g00108	CYP87A2
Vitvi01g00556	Deoxymugineic acid synthase		Vitvi08g01846	CYP93A1 2-hydroxyisoflavanone synthase		Vitvi17g00547	Isochorismate synthase 1, chloroplast precursor		Vitvi18g02493	CYP87A3
Vitvi01g02009	Deoxymugineic acid synthase		Vitvi08g01847	CYP93A1 2-hydroxyisoflavanone synthase		Vitvi17g00387	Isopenicillin N synthetase; KH, type 1		Vitvi18g00051	Cysteine endopeptidase, papain-type (XCP1)
Vitvi01g02011	Deoxymugineic acid synthase		Vitvi08g01848	CYP93A1 2-hydroxyisoflavanone synthase		Vitvi17g00534	Isopiperitenol dehydrogenase		VviCB5F	cytochrome b5
Vitvi01g00418	Diadenosine 5',5'''-P1,P4-tetraphosphate hydrolase		Vitvi08g01487	CYP94C9		Vitvi17g00538	Isopiperitenol dehydrogenase		Vitvi18g00121	Cytokinin riboside 5'-monophosphate phosphoribohydrolase LOG5
Vitvi01g00274	Dihydrolipoamide S-acetyltransferase (LTA2)		Vitvi08g01530	CYPLXXVIA1		Vitvi17g00189	Jasmonate ZIM domain-containing protein 3		Vitvi18g00134	Cytoplasmic tRNA 2-thiolation protein 1
Vitvi01g00024	Dihydropterin pyrophosphokinase /dihydropteroate synthase		Vitvi08g02276	CYPLXXVIA2		Vitvi17g00570	Kelch repeat-containing F-box protein		Vitvi18g00023	DC1 domain-containing protein
Vitvi01g01935	DNA mismatch repair protein		Vitvi08g02277	CYPLXXVIA2		Vitvi17g00334	Kin17 DNA-binding protein		Vitvi18g02473	DC1 domain-containing protein
Vitvi01g00092	DNA polymerase eta subunit		Vitvi08g01531	CYPLXXVIA2		Vitvi17g00390	Kinesin family member 18/19		Vitvi18g00414	Dehydration-responsive protein
Vitvi01g00278	DNA repair protein RAD23		Vitvi08g01532	CYPLXXVIA2		Vitvi17g00284	Kinesin motor HIK (HINKEL)		Vitvi18g00261	Delta-aminolevulinic acid dehydratase, chloroplast precursor
Vitvi01g00230	DNA-binding protein, chloroplast nucleoid		Vitvi08g01534	CYPLXXVIA2		Vitvi17g00321	Kinesin motor protein-related		Vitvi18g02626	DNA binding
Vitvi01g00071	DnaJ homolog, subfamily C, member 2 gonidia forming protein GlsA		Vitvi08g01660	Cystathionine beta-lyase		Vitvi17g00415	Kinetochore protein		Vitvi18g00660	DNA excision repair protein ERCC-8
Vitvi01g00068	DRL1 (deformed roots and leaves 1)		Vitvi08g01318	Cysteine peptidase		Vitvi17g00227	Laccase		Vitvi18g00240	DNA replication factor C complex subunit 4
Vitvi01g00432	Drug/metabolite transporter DMT family transporter		Vitvi08g01854	Cysteine protease out		Vitvi17g00453	L-asparaginase		Vitvi18g00252	DNA replication factor C complex subunit 5
Vitvi01g00498	Dynamin-like protein 2b		Vitvi08g01636	Cysteine proteinase A494		Vitvi17g00520	Lateral organ boundaries domain family protein (LBD27)		Vitvi18g00373	DNA2-NAM7 helicase
Vitvi01g00466	Dynein light subunit lc6, flagellar outer arm		Vitvi08g01917	Cytoplasmic tRNA 2-thiolation protein 2		Vitvi17g00325	Lateral organ boundaries protein 41		Vitvi18g00088	DNA-binding bromodomain-containing protein
Vitvi01g00339	Elongator complex protein 2 (ELP2)		Vitvi08g01719	D111/G-patch domain-containing protein		Vitvi17g00205	Leucine Rich Repeat receptor-like kinase		Vitvi18g00042	DNA-binding protein
Vitvi01g00089	EMB1025		Vitvi08g01262	DC1 domain-containing protein		Vitvi17g01363	Leucine-rich repeat receptor-like protein kinase 1		Vitvi18g00411	DNA-binding protein
Vitvi01g00313	EMB2454 (embryo defective 2454)		Vitvi08g01264	DC1 domain-containing protein		Vitvi17g00139	Leucine-rich repeat transmembrane protein kinase		Vitvi18g02604	DNA-binding protein
Vitvi01g00172	Endo-1,4-beta-glucanase		Vitvi08g01677	DC1 domain-containing protein		Vitvi17g00371	Leucoanthocyanidin reductase		Vitvi18g00167	DNA-directed RNA polymerase II subunit A
Vitvi01g00561	Endomembrane protein 70		Vitvi08g02349	DC1 domain-containing protein		Vitvi17g00359	Lipase family		Vitvi18g00002	DNAJ heat shock N-terminal domain-containing protein
Vitvi01g00645	Enhancer of shoot regeneration 1 ESR1		Vitvi08g01748	DC1 domain-containing protein		Vitvi17g00494	LNG1 (LONGIFOLIA1)		Vitvi18g00483	DnaJ homolog, subfamily A, member 3
Vitvi01g01942	ER6 protein universal stress protein (USP) family		Vitvi08g01417	DCP1 (decapping 1)		VviFUL1	MADS box transcription factor		Vitvi18g00516	DnaJ homolog, subfamily B, member 12
Vitvi01g01943	ER6 protein universal stress protein (USP) family		Vitvi08g01496	DEAD box RNA helicase (PRH75)		Vitvi17g00151	Malate synthase, glyoxysomal		Vitvi18g00110	Dolichyl-phosphate beta-D-mannosyltransferase
Vitvi01g00476	Erwinia induced protein 2		Vitvi08g01782	DEAD box RNA helicase RH11		Vitvi17g00225	MAPK (MPK8)		Vitvi18g00295	DREB sub A-5 of ERF/AP2 transcription factor
Vitvi01g00524	Erwinia induced protein 2		Vitvi08g01323	Defective in exine formation protein (DEX1)		Vitvi17g00256	MATE efflux family protein		Vitvi18g00381	DREB sub A-6 of ERF/AP2 transcription factor (RAP2.4)
Vitvi01g01827	Ethylene-responsive transcription factor ERF118		Vitvi08g01688	Dehydration-induced protein (ERD15)		Vitvi17g00258	MATE efflux family protein		Vitvi18g00531	DsRNA-binding protein LH1 HYL1
Vitvi01g00139	Exocyst complex component EXO84 C		Vitvi08g01966	Dehydration-responsive element-binding protein 2F		Vitvi17g00259	MATE efflux family protein		Vitvi18g00546	E3 ubiquitin-protein ligase HUWE1
Vitvi01g00131	Exostosin		Vitvi08g01261	Delta 1-pyrroline-5-carboxylate synthetase (P5CS)		Vitvi17g00221	Membrane protein		Vitvi18g00606	Early-responsive to dehydration
Vitvi01g00203	EXS family protein / ERD1/XPR1/SYG1		Vitvi08g01517	Delta14-sterol reductase FK (FACKEL)		Vitvi17g00132	Metallo-beta-lactamase EMB2746		Vitvi18g00529	Eceriferum 2 (CER2)
Vitvi01g01971	Extensin		Vitvi08g01515	DEMETER protein (DME)		Vitvi17g01435	Microtubule-associated protein MBP2C		Vitvi18g00032	Elongation factor 1-alpha 3
Vitvi01g00116	far-red impaired response 1		Vitvi08g01622	Dentin sialophosphoprotein		Vitvi17g00165	MKK9		Vitvi18g02629	EMB1273 [Arabidopsis lyrata subsp. lyrata]
Vitvi01g01888	fasciclin arabinogalactan-protein (FLA21)		Vitvi08g01801	Dicarboxylate/tricarboxylate carrier (DTC)		Vitvi17g00171	Molecular chaperone DnaJ		Vitvi18g00525	EMB1674 (embryo defective 1674) kinase interacting family protein
Vitvi01g00467	F-box domain containing protein		Vitvi08g01192	DIE2/ALG10		Vitvi17g00191	Monooxygenase		Vitvi18g00170	EMB1793
Vitvi01g01871	F-box family protein		Vitvi08g02355	Dirigent pDIR3		Vitvi17g00302	Mov34 STAM-binding protein		Vitvi18g00055	EMB2261 (embryo defective 2261)
Vitvi01g01883	F-box protein PP2-B12 (Protein phloem protein 2-like B12)		Vitvi08g02357	Dirigent pDIR3		Vitvi17g00366	MYB divaricata		Vitvi18g02535	Emp24/gp25L/p24
Vitvi01g00027	feronia receptor-like kinase		Vitvi08g01776	Dirigent pDIR4		Vitvi17g00238	Myb domain protein 4R1		Vitvi18g00347	Enhanced EM level EEL
Vitvi01g00292	fiber protein Fb34		Vitvi08g02398	Disease resistance protein		VviMYB169	Myb Family		Vitvi18g00576	Enhanced silencing phenotype 4 ESP4 symplekin
Vitvi01g00081	FK506-binding protein 1 (FKBP13)		Vitvi08g01774	Disease resistance-responsive		VviMYBC2-L4	Myb Family		Vitvi18g00425	Erg-1
Vitvi01g00025	Fructokinase-2		Vitvi08g02356	Disease resistance-responsive		VviMYBC2-L2	Myb Family		Vitvi18g00599	Erg28 like protein
Vitvi01g00360	fructose-bisphosphate aldolase, chloroplast precursor		Vitvi08g02358	Disease resistance-responsive		VviMYB164	Myb Family		Vitvi18g00382	ERGIC and golgi 3
Vitvi01g00262	Fw2.2 ORFX		Vitvi08g02359	Disease resistance-responsive		VviMYB35B	Myb Family		Vitvi18g02599	ESCRT-II complex, vps25 subunit
Vitvi01g00263	Fw2.2 ORFX		Vitvi08g02360	Disease resistance-responsive		Vitvi17g00507	MYC ZCW32 (bigpetal, bigpetalub)		Vitvi18g00667	Esterase
Vitvi01g01987	Fw2.2 ORFX		Vitvi08g01777	Disease resistance-responsive		Vitvi17g00316	NAC domain containing protein 58		Vitvi18g00652	Exo70 exocyst complex subunit G1
Vitvi01g01988	Fw2.2 ORFX		Vitvi08g01294	DNA binding / nuclease		Vitvi17g00327	NADH dehydrogenase (ubiquinone) 1 beta subcomplex 10		Vitvi18g00101	Exostosin family protein
Vitvi01g01884	Galactose-binding like		Vitvi08g02301	DNA gyrase B subunit		Vitvi17g00541	Nitrate transporter 1:2		Vitvi18g00039	FAR1-related sequence 5
Vitvi01g00557	Galacturonic acid reductase		Vitvi08g01737	DNA polymerase delta, subunit B		Vitvi17g00493	NLI interacting factor (NIF) family protein		Vitvi18g00386	F-box domain containing protein
Vitvi01g00559	Galacturonic acid reductase [Vitis vinifera]		Vitvi08g01153	DNA topoisomerase VIA (SPO11)		Vitvi17g00133	no annotation		Vitvi18g00147	F-box family protein
Vitvi01g00560	Galacturonic acid reductase [Vitis vinifera]		Vitvi08g01758	DNA-3-methyladenine glycosylase (MAG)		Vitvi17g00134	no annotation		Vitvi18g00264	F-box only protein 9
Vitvi01g00051	Glucan endo-1,3-beta-glucosidase 3 precursor		Vitvi08g01630	DNA-binding protein		Vitvi17g00144	no annotation		Vitvi18g00653	F-box protein
Vitvi01g00568	Glutamate decarboxylase		Vitvi08g01871	DNA-directed RNA polymerase I subunit A1		Vitvi17g01355	no annotation		Vitvi18g00435	F-box protein (FBW2)
Vitvi01g02013	Glutamate decarboxylase		Vitvi08g02313	DNA-directed RNA polymerase II subunit E		Vitvi17g00152	no annotation		Vitvi18g00641	FK506-binding protein 4/5
Vitvi01g00175	Glutamine synthetase		Vitvi08g01741	DnaJ homolog, subfamily B, member 6		Vitvi17g00158	no annotation		Vitvi18g00103	flavin-containing monooxygenase 1
Vitvi01g00303	Glutaminyl-tRNA synthetase		Vitvi08g01865	DnaJ homolog, subfamily C, member 9		Vitvi17g00176	no annotation		Vitvi18g02538	Flavonol synthase
Vitvi01g00148	Glutathione S-transferase, C-terminal		Vitvi08g01185	DPB-1 transcription factor (DPB)		Vitvi17g00180	no annotation		Vitvi18g02541	Flavonol synthase
Vitvi01g00149	Glutathione S-transferase, C-terminal		Vitvi08g01615	Dual specificity phosphatase Cdc25		Vitvi17g01361	no annotation		Vitvi18g02542	Flavonol synthase
Vitvi01g00157	Glycine decarboxylase		Vitvi08g02222	Dynein light chain LC6, flagellar outer arm		Vitvi17g00200	no annotation		Vitvi18g00307	Flavonol synthase
Vitvi01g00066	Glycosyl hydrolase family 1		Vitvi08g01388	E2F3 (E2F transcription factor-3)		Vitvi17g00201	no annotation		Vitvi18g00204	GA 20-oxidase
Vitvi01g00030	Glycosyl hydrolase family 28 protein		Vitvi08g01751	E3 ubiquitin-protein ligase RNF5		Vitvi17g00202	no annotation		Vitvi18g00691	GASA5
Vitvi01g00150	Glycosyl transferase-related		Vitvi08g01155	E3 ubiquitin-protein ligase TRIP12		Vitvi17g00203	no annotation		Vitvi18g00492	GEM-like 1
Vitvi01g00391	Glycosyltransferase family 14		Vitvi08g02261	E8 protein		Vitvi17g00204	no annotation		Vitvi18g00466	Gibberellin 20 oxidase 2
Vitvi01g00444	GTPase activating protein		Vitvi08g01433	E8 protein		Vitvi17g00207	no annotation		Vitvi18g02570	Glucan 1,3-beta-glucosidase precursor
Vitvi01g00097	GTP-binding protein (ERG)		Vitvi08g01314	E-cadherin binding protein		Vitvi17g00208	no annotation		Vitvi18g00070	Glucan endo-1,3-beta-glucosidase 7 precursor
Vitvi01g00084	H(+)-ATPase 6 AHA6		Vitvi08g01201	Eceriferum 3 (CER3)		Vitvi17g00211	no annotation		Vitvi18g00504	Glucose-6-phosphate isomerase
Vitvi01g00239	HAK5 (High affinity K+ transporter 5)		Vitvi08g01652	EDA7 (embryo sac development arrest 7)		Vitvi17g00212	no annotation		Vitvi18g00280	Glucose-6-phosphate/phosphate translocator related
Vitvi01g00091	Haloacid dehalogenase hydrolase		Vitvi08g01246	EFR (EF-TU receptor)		Vitvi17g00215	no annotation		Vitvi18g00071	Glutamate receptor Ionotropic
Vitvi01g00056	Hcr2-0B		Vitvi08g01351	EFR (EF-TU receptor)		Vitvi17g00242	no annotation		Vitvi18g00573	Glutamyl-tRNA reductase, chloroplast precursor
Vitvi01g00487	HEAT repeat-containing protein		Vitvi08g01464	EMB1345 (embryo defective 1345)		Vitvi17g00243	no annotation		Vitvi18g00351	Glutaredoxin
Vitvi01g00393	Heavy-metal-associated domain-containing protein		Vitvi08g02185	EMB1674 (embryo defective 1674) kinase interacting family protein		Vitvi17g00244	no annotation		Vitvi18g00293	Glutaredoxin 2
Vitvi01g00073	Heparanase 1		Vitvi08g01669	Embryo-abundant protein		Vitvi17g00245	no annotation		Vitvi18g00152	Glutathione S-transferase 8 GSTF8
Vitvi01g01910	High mobility group HMG1/2		Vitvi08g01670	Embryo-abundant protein		Vitvi17g00249	no annotation		Vitvi18g02597	Glutathione S-transferase GSTU8
Vitvi01g00454	High mobility group protein HMGI/Y-1		Vitvi08g01725	Emsy N terminus domain-containing protein		Vitvi17g00252	no annotation		Vitvi18g00219	Glutathione transferase 5 GSTF5
Vitvi01g00528	Histidine kinase (AHK4) (WOL)		Vitvi08g01731	Enoyl-[acyl-carrier-protein] reductase [NADH], chloroplast precursor		Vitvi17g00260	no annotation		Vitvi18g00068	Glyceraldehyde-3-phosphate dehydrogenase B, chloroplast precursor
Vitvi01g00372	Histone chaperone ASF1B (Anti-silencing 1b)		Vitvi08g01651	Essential for mitotic growth 1		Vitvi17g00267	no annotation		Vitvi18g00341	Glycine hydroxymethyltransferase
Vitvi01g00412	Homeobox-leucine zipper protein 17 (HB-17)		Vitvi08g01789	Esterase/lipase/thioesterase family protein		Vitvi17g00281	no annotation		Vitvi18g02540	Glycine-rich protein
Vitvi01g00286	Homocysteine S-methyltransferase 1		Vitvi08g01503	Ethylene-responsive transcription factor ERF024		Vitvi17g00286	no annotation		Vitvi18g00562	Glycine-rich protein
Vitvi01g00168	HUA2 (enhancer of AG-4 2)		Vitvi08g01965	Ethylene-responsive transcription factor related to APETALA2 11		Vitvi17g01394	no annotation		Vitvi18g00601	Glycosyl hydrolase family 10 protein
Vitvi01g00050	Hydrolase, alpha/beta fold family		Vitvi08g01375	Exocyst subunit EXO70 A2		Vitvi17g01396	no annotation		Vitvi18g00375	Glycosyl hydrolase family 3 protein
Vitvi01g00537	Hydroxyproline-rich glycoprotein		Vitvi08g01916	Exosome complex component RRP43		Vitvi17g00290	no annotation		Vitvi18g02556	GP5 ubiquitin-like
Vitvi01g00336	IAA34		Vitvi08g01873	Exostosin		Vitvi17g00297	no annotation		VviSCL26b	GRAS gene transcription factor
Vitvi01g00544	IAR1 (IAA-alanine resistant 1)		Vitvi08g01587	Expansin EXPA9		Vitvi17g01400	no annotation		Vitvi18g00623	Growth-regulating factor 1
Vitvi01g01924	IDA (inflorescence deficient in abscission)		Vitvi08g01733	FAR1-related sequence5		Vitvi17g00308	no annotation		Vitvi18g00645	Haemolysin-III related
Vitvi01g00236	ILP1 (Increased level of polyploidy1-1d)		Vitvi08g01475	Farnesylated-proteins converting enzyme-2		Vitvi17g00310	no annotation		Vitvi18g00594	HEN4 (HUA enhancer 4)
Vitvi01g01927	ILP1 (Increased level of polyploidy1-1d)		Vitvi08g01766	fb27		Vitvi17g01402	no annotation		Vitvi18g00397	Hexose transporter HT2
Vitvi01g00299	IMP dehydrogenase/GMP reductase		Vitvi08g01469	F-box domain containing protein		Vitvi17g01406	no annotation		Vitvi18g00041	High mobility group (HMG1/2) family protein
Vitvi01g00190	Importin		Vitvi08g02263	F-box family		Vitvi17g00317	no annotation		Vitvi18g00150	High mobility group (HMG1/2) family protein
Vitvi01g00552	Indeterminate(ID)-domain 16		Vitvi08g01416	F-box family protein		Vitvi17g00326	no annotation		Vitvi18g02486	High-mobility group B 3
Vitvi01g00449	Inorganic carbon transport protein		Vitvi08g01779	F-box protein		Vitvi17g00329	no annotation		Vitvi18g00333	Histone acetyl transferase HAM1
Vitvi01g00647	Inorganic phosphate transporter 2-1, chloroplast precursor		Vitvi08g01114	Fe-S-cluster oxidoreductase		Vitvi17g00337	no annotation		Vitvi18g00220	Histone-lysine N-methyltransferase ASHH2 EFS (Early flowering in short days)
Vitvi01g00140	Inositol monophosphatase family protein		Vitvi08g01637	Flavonoid 3',5'-hydroxylase		Vitvi17g00340	no annotation		Vitvi18g00320	Holocarboxylase synthetase 1 (HCS1)
Vitvi01g00541	Inositol polyphosphate related phosphatase		Vitvi08g01528	flavonoid 3-monooxygenase		Vitvi17g00342	no annotation		Vitvi18g00602	Homeobox protein knotted-1 like 1 (KNAT1)
Vitvi01g00457	Invertase/pectin methylesterase inhibitor		Vitvi08g01692	folylpolyglutamate synthase		Vitvi17g01415	no annotation		Vitvi18g00603	Homeobox-leucine zipper protein 22
Vitvi01g00458	Invertase/pectin methylesterase inhibitor		Vitvi08g01248	fringe-related protein		Vitvi17g00364	no annotation		Vitvi18g00448	Homeobox-leucine zipper protein ATHB-6
Vitvi01g01939	JAGGED		Vitvi08g01142	FRK1 (FLG22-induced receptor-like kinase 1)		Vitvi17g00368	no annotation		Vitvi18g00711	HOS15 (High expression of osmotically responsive genes 15)
Vitvi01g01998	Jasmonate O-methyltransferase		Vitvi08g01307	Fructokinase		Vitvi17g00369	no annotation		Vitvi18g00049	HSP20-like chaperone
Vitvi01g00473	Jasmonate ZIM domain-containing protein 3		Vitvi08g01301	fructose 1,6-bisphosphatase		Vitvi17g00370	no annotation		Vitvi18g00683	Hydrogenobyrinic acid a,c-diamide synthase
Vitvi01g00290	Lateral organ boundaries protein 41		Vitvi08g02231	fructose 1,6-bisphosphatase		Vitvi17g01418	no annotation		Vitvi18g02574	Hydrolase, alpha/beta fold
Vitvi01g00291	Lateral organ boundaries protein 41		Vitvi08g01506	fructose-bisphosphate aldolase cytoplasmic isozyme		Vitvi17g01419	no annotation		Vitvi18g02613	Hydroxyproline-rich glycoprotein
Vitvi01g00143	Lecithine cholesterol acyltransferase		Vitvi08g01218	ftsh3 (FtsH protease 3)		Vitvi17g01420	no annotation		Vitvi18g02559	Hyperosmotically inducible periplasmic protein
Vitvi01g01878	Lectin		Vitvi08g01219	ftsh3 (FtsH protease 3)		Vitvi17g00393	no annotation		Vitvi18g00571	IAA9
Vitvi01g01881	Lectin		Vitvi08g01339	FtsJ-like methyltransferase		Vitvi17g00394	no annotation		Vitvi18g00262	IAA-amino acid hydrolase 6
Vitvi01g00174	Lectin		Vitvi08g01870	G protein beta subunit-like		Vitvi17g00396	no annotation		Vitvi18g00598	IMP dehydrogenase/GMP reductase
Vitvi01g00521	Lectin protein kinase family		Vitvi08g01820	Galactose mutarotase		Vitvi17g00397	no annotation		Vitvi18g00050	Inorganic phosphate transporter
Vitvi01g00234	Leucoanthocyanidin reductase 1		Vitvi08g01815	Galactose-1-phosphate uridyl transferase		Vitvi17g00399	no annotation		Vitvi18g00579	Inorganic pyrophosphatase
Vitvi01g00634	Lipase GDSL		Vitvi08g01686	GASA like		Vitvi17g01425	no annotation		Vitvi18g00597	Inositol 1,3,4-trisphosphate 5/6-kinase
Vitvi01g00636	Lipase GDSL		Vitvi08g01831	GATA transcription factor 11		Vitvi17g00408	no annotation		Vitvi18g00670	Interferon developmental regulator
Vitvi01g00378	Lipase GDSL 6		Vitvi08g01691	GCN5 N-acetyltransferase (GNAT)		Vitvi17g00417	no annotation		Vitvi18g00069	IRE1A (Yeast endoribonuclease/protein kinase IRE1-like gene)
Vitvi01g00398	LPR1 (Low Phosphate Root1) multicopper oxidase		Vitvi08g01471	Germin		Vitvi17g00419	no annotation		Vitvi18g00194	Iron transporter
Vitvi01g00253	Lysine and histidine specific transporter		Vitvi08g01422	Gibberellin signal transduction protein (SPINDLY)		Vitvi17g00420	no annotation		Vitvi18g00454	Isoamylase protein.
Vitvi01g00008	MADS-box APETALA 1		Vitvi08g01832	Glucan endo-1,3-beta-glucosidase 5 precursor		Vitvi17g01428	no annotation		Vitvi18g00075	Kelch repeat-containing F-box protein
Vitvi01g00039	Magnesium transporter CorA		Vitvi08g02333	Glucan endo-1,3-beta-glucosidase GII precursor		Vitvi17g00429	no annotation		Vitvi18g00356	Kelch repeat-containing F-box protein
Vitvi01g01977	Major latex		Vitvi08g01460	Glucosamine 6-phosphate N-acetyltransferase		Vitvi17g01429	no annotation		Vitvi18g00520	Kinesin family member 4/7/21/27
Vitvi01g01976	Major latex protein 22		Vitvi08g01812	Glutamate dehydrogenase 1		Vitvi17g00431	no annotation		Vitvi18g00544	Kinesin motor protein
Vitvi01g01980	Major Latex Protein Family		Vitvi08g01162	Glutamate N-acetyltransferase		Vitvi17g00434	no annotation		Vitvi18g00253	Kinesin protein (MKRP1)
Vitvi01g00433	Major latex-like protein 34		Vitvi08g01646	Glutamate synthase (GLU1), ferredoxin-dependent		Vitvi17g00437	no annotation		Vitvi18g00626	Kinesin ZCF125
Vitvi01g01975	Major latex-like protein 34		Vitvi08g01586	Glutamine synthetase		Vitvi17g01431	no annotation		Vitvi18g02505	KOW domain-containing factor family protein
Vitvi01g00437	Major latex-like protein 34		Vitvi08g01668	Glutaredoxin		Vitvi17g00446	no annotation		Vitvi18g00445	L-ascorbate peroxidase, chloroplast
Vitvi01g01978	Major latex-like protein ripening protein [grip61]		Vitvi08g02226	Glutathione S-transferase 8 GSTU8		Vitvi17g00448	no annotation		Vitvi18g00256	L-ascorbate peroxidase, thylakoid-bound (tAPX)
Vitvi01g00626	MAP kinase phosphatase (MKP1)		Vitvi08g02227	Glutathione S-transferase 8 GSTU8		Vitvi17g00449	no annotation		Vitvi18g00053	Late embryogenesis abundant protein group 8 protein
Vitvi01g01941	Map kinase substrate 1 MKS1		Vitvi08g02228	Glutathione S-transferase 8 GSTU8		Vitvi17g01436	no annotation		Vitvi18g00677	Lateral organ boundaries protein 38
Vitvi01g00182	MAP3K epsilon protein kinase		Vitvi08g01129	Glutathione S-transferase GSTO1		Vitvi17g01437	no annotation		Vitvi18g00639	Lecithine cholesterol acyltransferase-like protein
Vitvi01g00417	MAPK (MPK9)		Vitvi08g01137	Glutathione S-transferase GSTO1		Vitvi17g00454	no annotation		Vitvi18g00412	Leucine-rich repeat family protein
Vitvi01g00294	MAPK activating protein		Vitvi08g01342	Glycerol-3-phosphate acyltransferase 8		Vitvi17g00455	no annotation		Vitvi18g00589	Leucine-rich repeat transmembrane protein kinase
Vitvi01g00370	MATE efflux family protein		Vitvi08g01327	Glycine-rich protein		Vitvi17g00456	no annotation		Vitvi18g00654	LIM domain protein WLIM1
Vitvi01g01962	MATE efflux family protein		Vitvi08g01353	Glycoside hydrolase starch-binding domain-containing protein		Vitvi17g00457	no annotation		Vitvi18g00607	Lipase family
Vitvi01g00371	MATE efflux family protein		Vitvi08g01631	Glycosyl hydrolase family 31 protein		Vitvi17g00459	no annotation		Vitvi18g00608	Lipase family
Vitvi01g01893	Metal-dependent phosphohydrolase HD domain-containing protein		Vitvi08g01184	Glycosyltransferase family 14		Vitvi17g00461	no annotation		Vitvi18g02533	Lipase GDSL
Vitvi01g01903	Metal-dependent phosphohydrolase HD domain-containing protein		Vitvi08g01276	Glyoxal oxidase		Vitvi17g00462	no annotation		Vitvi18g00273	Lipase GDSL
Vitvi01g01904	Metal-dependent phosphohydrolase HD domain-containing protein-like		VviLISCL5	GRAS gene transcription factor		Vitvi17g00463	no annotation		Vitvi18g00009	Lipid-A-disaccharide synthase (LpxB)
Vitvi01g00314	Metallo-beta-lactamase		Vitvi08g01498	Growth-regulating factor 4 AtGRF4		Vitvi17g01438	no annotation		Vitvi18g00363	Low affinity sulphate transporter
Vitvi01g00496	Metallo-beta-lactamase		Vitvi08g01749	Growth-regulating factor related		Vitvi17g00472	no annotation		Vitvi18g00549	Lyase
Vitvi01g00042	Metallophosphatase		Vitvi08g02352	Growth-regulating factor related		Vitvi17g00475	no annotation		Vitvi18g00168	LYR motif-containing protein
Vitvi01g00179	Metal-nicotianamine transporter YSL7		Vitvi08g01689	GTP binding		Vitvi17g00476	no annotation		Vitvi18g00013	Lys Motif-Type Receptor-Like Kinase LYK8
Vitvi01g00180	Metal-nicotianamine transporter YSL7		Vitvi08g01195	GTP binding protein		Vitvi17g00478	no annotation		Vitvi18g00014	Lys Motif-Type Receptor-Like Kinase LYK8
Vitvi01g00181	Metal-nicotianamine transporter YSL7		Vitvi08g01888	GTP-binding protein TypA/BipA		Vitvi17g01441	no annotation		Vitvi18g00129	LYS/HIS transporter 7 LHT7
Vitvi01g00245	Methionine aminopeptidase 1B, chloroplast precursor		Vitvi08g01884	Guanylate kinase		Vitvi17g00481	no annotation		Vitvi18g00506	MADS box interactor
Vitvi01g00543	Microtubule associated protein (MAP65-6)		Vitvi08g01813	H/ACA ribonucleoprotein complex subunit 1 protein 1		Vitvi17g01442	no annotation		VviMADSD1b	MADS box transcription factor
Vitvi01g00497	Microtubule associated protein (MAP70-1)		Vitvi08g02190	H/ACA ribonucleoprotein complex subunit 4		Vitvi17g00492	no annotation		VviSVP2	MADS box transcription factor
Vitvi01g00408	Molecular chaperone DnaJ		Vitvi08g01217	Haloacid dehalogenase hydrolase		Vitvi17g00499	no annotation		VviMADSD1c	MADS box transcription factor
Vitvi01g00087	Molybdenum cofactor sulfurase		Vitvi08g01655	Haloacid dehalogenase hydrolase		Vitvi17g01449	no annotation		Vitvi18g00139	MaoC-like dehydratase domain-containing protein
Vitvi01g00295	Monoglyceride lipase		Vitvi08g01377	Harpin inducing protein 1-like 9		Vitvi17g01450	no annotation		Vitvi18g00472	MATE efflux family protein ripening responsive
Vitvi01g00550	MS1 (male sterility 1); DNA binding		Vitvi08g01376	Harpin-induced protein		Vitvi17g00513	no annotation		Vitvi18g00583	MATE efflux family protein ZF14
Vitvi01g00397	Multi copper oxidase type 1		Vitvi08g01156	HCF152 (high chlorophyll fluorescence 152)		Vitvi17g00526	no annotation		Vitvi18g02610	Mechanosensitive ion channel MSCS-like 2
Vitvi01g00094	Myb domain protein 113		Vitvi08g01583	HEAT repeat-containing protein		Vitvi17g00529	no annotation		Vitvi18g00224	MEI1 (meiosis defective 1)
Vitvi01g00401	Myb domain protein 4		Vitvi08g02189	Heat shock protein 70		Vitvi17g00530	no annotation		Vitvi18g00329	Mekk1
Vitvi01g00249	Myb family		Vitvi08g01378	Heat shock protein-related		Vitvi17g00531	no annotation		Vitvi18g02480	Metal ion binding
Vitvi01g00578	Myb family		Vitvi08g01513	Heat stress transcription factor A3		Vitvi17g00535	no annotation		Vitvi18g00242	Metal transporter Nramp1
Vitvi01g00095	Myb family transcription factor		Vitvi08g02390	Helicase		Vitvi17g01453	no annotation		Vitvi18g00695	Metal transporter Nramp2
Vitvi01g00062	Myb family transcription factor / ELM2 domain-containing		Vitvi08g01899	Heme exporter ATP-binding protein CcmA		Vitvi17g01453	no annotation		Vitvi18g00241	Metal transporter Nramp6
Vitvi01g01921	Myb-related protein 3R-1 (Plant c-MYB-like protein 1) MYB3R1		Vitvi08g02244	High mobility group protein B1		Vitvi17g00536	no annotation		Vitvi18g02529	Metal transporter Nramp6
Vitvi01g00516	Myrosinase precursor		Vitvi08g01518	Histone deacetylase HD2A		Vitvi17g01456	no annotation		Vitvi18g00393	Methyltransferase type 11
Vitvi01g00562	Na+/H+ antiporter SOS1		Vitvi08g01159	Histone H2A.4 HTA12		Vitvi17g00549	no annotation		Vitvi18g00065	Mlo1
Vitvi01g00237	NAC domain-containing protein 8		Vitvi08g01175	Histone H4		Vitvi17g01458	no annotation		Vitvi18g00061	Mlo5
Vitvi01g00554	NADPH-dependent codeinone reductase		Vitvi08g01829	HNH endonuclease domain-containing protein		Vitvi17g01460	no annotation		Vitvi18g00611	Molecular chaperone DnaJ
Vitvi01g00558	NADPH-dependent codeinone reductase		Vitvi08g01752	Homeobox-leucine zipper protein 14		Vitvi17g00559	no annotation		Vitvi18g00137	Monocopper oxidase SKS5 (SKU5 Similar 5)
Vitvi01g00103	N-carbamyl-L-amino acid amidohydrolase		Vitvi08g01234	Hsp70-interacting protein		Vitvi17g00562	no annotation		Vitvi18g00185	Monooxygenase (MO2)
Vitvi01g00010	no annotation		Vitvi08g01430	Hydrolase, alpha/beta fold		Vitvi17g00564	no annotation		Vitvi18g02612	Myb family
Vitvi01g00020	no annotation		Vitvi08g01472	Hydrolase, alpha/beta fold		Vitvi17g00566	no annotation		VviMYB182	Myb Family
Vitvi01g00021	no annotation		Vitvi08g01842	Hydroxyproline-rich glycoprotein		Vitvi17g01461	no annotation		VviAGL17a	Myb Family
Vitvi01g00022	no annotation		Vitvi08g01148	Hydroxyproline-rich glycoprotein family protein		Vitvi17g00572	no annotation		VviMYB152	Myb Family
Vitvi01g00032	no annotation		Vitvi08g01405	IAA-amino acid hydrolase 1 (ILR1)		Vitvi17g00585	no annotation		Vitvi18g00250	NAC domain containing protein 2
Vitvi01g01839	no annotation		Vitvi08g01406	IAA-amino acid hydrolase 1 (ILR1)		Vitvi17g00586	no annotation		Vitvi18g00216	NADH dehydrogenase I subunit M
Vitvi01g00057	no annotation		Vitvi08g01408	IAA-amino acid hydrolase 1 (ILR1)		Vitvi17g00588	no annotation		Vitvi18g00528	NADPH-cytochrome P450 oxydoreductase isoform 1
Vitvi01g01850	no annotation		Vitvi08g01287	IMP dehydrogenase		Vitvi17g00589	no annotation		Vitvi18g00093	Niemann-Pick C1 protein precursor
Vitvi01g00102	no annotation		Vitvi08g02195	Import inner membrane translocase subunit Tim9, Mitochondrial		Vitvi17g01356	No hit		Vitvi18g00326	Nitrate reductase 2 (NR2)
Vitvi01g01862	no annotation		Vitvi08g01490	Inosine-uridine preferring nucleoside hydrolase family protein		Vitvi17g01357	No hit		Vitvi18g00005	no annotation
Vitvi01g00107	no annotation		Vitvi08g01257	Integral membrane family protein UPF0497		Vitvi17g00188	No hit		Vitvi18g00019	no annotation
Vitvi01g00109	no annotation		Vitvi08g01418	Integral membrane family protein UPF0497		Vitvi17g01367	No hit		Vitvi18g00021	no annotation
Vitvi01g01870	no annotation		Vitvi08g01682	Intron maturase, type II		Vitvi17g01369	No hit		Vitvi18g00024	no annotation
Vitvi01g00127	no annotation		Vitvi08g01461	Iron-sulfur assembly protein IscA 2		Vitvi17g00224	No hit		Vitvi18g00026	no annotation
Vitvi01g01872	no annotation		Vitvi08g01468	Iron-sulfur cluster assembly complex protein		Vitvi17g01372	No hit		Vitvi18g00028	no annotation
Vitvi01g01873	no annotation		Vitvi08g01482	KCBP- interacting protein kinase		Vitvi17g01375	No hit		Vitvi18g00029	no annotation
Vitvi01g00129	no annotation		Vitvi08g01787	Kelch-like protein 18		Vitvi17g00257	No hit		Vitvi18g00038	no annotation
Vitvi01g01880	no annotation		Vitvi08g01732	KH domain and CCCH containing protein		Vitvi17g01383	No hit		Vitvi18g00085	no annotation
Vitvi01g00144	no annotation		Vitvi08g01436	Kinesin family member 11		Vitvi17g01387	No hit		Vitvi18g00094	no annotation
Vitvi01g00153	no annotation		Vitvi08g01197	Kinesin family member 22		Vitvi17g01388	No hit		Vitvi18g00106	no annotation
Vitvi01g00154	no annotation		Vitvi08g01653	Kinesin motor protein		Vitvi17g01389	No hit		Vitvi18g02498	no annotation
Vitvi01g01889	no annotation		Vitvi08g02311	Kinesin motor protein		Vitvi17g01395	No hit		Vitvi18g00128	no annotation
Vitvi01g01890	no annotation		Vitvi08g01768	Kinesin motor protein		Vitvi17g01397	No hit		Vitvi18g00136	no annotation
Vitvi01g00164	no annotation		Vitvi08g01304	KOW domain-containing transcription factor family protein		Vitvi17g01398	No hit		Vitvi18g00141	no annotation
Vitvi01g00184	no annotation		Vitvi08g02201	Laccase		Vitvi17g00315	No hit		Vitvi18g00155	no annotation
Vitvi01g01895	no annotation		Vitvi08g01228	Laccase		Vitvi17g00330	No hit		Vitvi18g00160	no annotation
Vitvi01g01899	no annotation		Vitvi08g01229	Laccase		Vitvi17g01409	No hit		Vitvi18g00165	no annotation
Vitvi01g00193	no annotation		Vitvi08g01299	Laccase		Vitvi17g01413	No hit		Vitvi18g00166	no annotation
Vitvi01g00194	no annotation		Vitvi08g01335	Laccase		Vitvi17g00358	No hit		Vitvi18g00180	no annotation
Vitvi01g00195	no annotation		Vitvi08g01735	Laccase (diphenol oxidase)-like protein		Vitvi17g01416	No hit		Vitvi18g00187	no annotation
Vitvi01g01905	no annotation		Vitvi08g01223	Laccase-17 precursor		Vitvi17g01417	No hit		Vitvi18g02510	no annotation
Vitvi01g00197	no annotation		Vitvi08g01143	L-ascorbate peroxidase 1, cytosolic (APX1)		Vitvi17g00375	No hit		Vitvi18g02511	no annotation
Vitvi01g00200	no annotation		Vitvi08g01547	Late embryogenesis abundant protein		Vitvi17g00381	No hit		Vitvi18g00195	no annotation
Vitvi01g01909	no annotation		Vitvi08g01543	Late meristem identity1 HB51/LMI1		Vitvi17g01426	No hit		Vitvi18g02514	no annotation
Vitvi01g00205	no annotation		Vitvi08g01149	LCL1 (LHY/CCA1-like 1)		Vitvi17g01427	No hit		Vitvi18g00199	no annotation
Vitvi01g00206	no annotation		Vitvi08g01305	Lectin		Vitvi17g01430	No hit		Vitvi18g00200	no annotation
Vitvi01g00207	no annotation		Vitvi08g01243	Lectin protein kinase		Vitvi17g01432	No hit		Vitvi18g00201	no annotation
Vitvi01g00208	no annotation		Vitvi08g02220	Lectin protein kinase		Vitvi17g00474	No hit		Vitvi18g00202	no annotation
Vitvi01g00209	no annotation		Vitvi08g01744	Lectin protein kinase		Vitvi17g01443	No hit		Vitvi18g02516	no annotation
Vitvi01g00212	no annotation		Vitvi08g02347	Lectin protein kinase		Vitvi17g01444	No hit		Vitvi18g00205	no annotation
Vitvi01g00213	no annotation		Vitvi08g02348	Lectin protein kinase		Vitvi17g01455	No hit		Vitvi18g00207	no annotation
Vitvi01g00229	no annotation		Vitvi08g01745	Lectin protein kinase		Vitvi17g01457	No hit		Vitvi18g00208	no annotation
Vitvi01g00231	no annotation		Vitvi08g01746	Lectin protein kinase		Vitvi17g01462	No hit		Vitvi18g00235	no annotation
Vitvi01g00235	no annotation		Vitvi08g01747	Lectin protein kinase		Vitvi17g01463	No hit		Vitvi18g00302	no annotation
Vitvi01g00240	no annotation		Vitvi08g01241	Lectin receptor kinase 7		Vitvi17g01464	No hit		Vitvi18g00305	no annotation
Vitvi01g00248	no annotation		Vitvi08g01918	Lectin-like receptor kinase 1;1		Vitvi17g00516	Nodulin		Vitvi18g00306	no annotation
Vitvi01g00256	no annotation		Vitvi08g01676	L-Galactono-1,4-lactone dehydrogenase		Vitvi17g00518	Nodulin		Vitvi18g02543	no annotation
Vitvi01g00257	no annotation		Vitvi08g01360	LHCB4 chlorophyll A-B binding protein CP29		Vitvi17g00264	Nodulin MtN21 family		Vitvi18g00309	no annotation
Vitvi01g00267	no annotation		Vitvi08g01254	LHW (lonesome highway)		Vitvi17g01459	Nuclear protein ZAP		Vitvi18g00323	no annotation
Vitvi01g00276	no annotation		Vitvi08g01488	Lipase GDSL		Vitvi17g00552	Nuclear ribonuclease Z		Vitvi18g00324	no annotation
Vitvi01g01933	no annotation		Vitvi08g01553	Lipase GDSL		Vitvi17g00161	Nuclear transcription factor, X-box binding 1		Vitvi18g02552	no annotation
Vitvi01g00283	no annotation		Vitvi08g01367	LMBR1 integral membrane		Vitvi17g00496	Nuclear transport factor 2 (NTF2)		Vitvi18g02554	no annotation
Vitvi01g00285	no annotation		Vitvi08g01878	LOI1 (lovastatin insensitive 1)		Vitvi17g00141	Nucleolar protein 58		Vitvi18g00340	no annotation
Vitvi01g00289	no annotation		Vitvi08g02283	Low expression of osmotically responsive genes 1		Vitvi17g00582	Nucleosome assembly protein (NAP-related) NRP2		Vitvi18g02558	no annotation
Vitvi01g01940	no annotation		Vitvi08g02285	Low expression of osmotically responsive genes 1		Vitvi17g00173	Nudix hydrolase 17		Vitvi18g00357	no annotation
Vitvi01g01944	no annotation		Vitvi08g01481	LRR and BTB/POZ domain-containing protein FBL11		Vitvi17g00447	OBF binding protein 4		Vitvi18g02560	no annotation
Vitvi01g00305	no annotation		Vitvi08g01901	LRR receptor-like kinase 2		Vitvi17g00274	Octicosapeptide/Phox/Bem1p (PB1) domain-containing protein		Vitvi18g02561	no annotation
Vitvi01g00307	no annotation		Vitvi08g01902	LRR receptor-like kinase 2		Vitvi17g00338	Octicosapeptide/Phox/Bem1p (PB1) domain-containing protein		Vitvi18g02562	no annotation
Vitvi01g01947	no annotation		Vitvi08g01270	Lumen common protein family, chloroplast		Vitvi17g00379	Oleosin OLE-5		Vitvi18g02563	no annotation
Vitvi01g00312	no annotation		Vitvi08g01674	Lycopene beta cyclase, chloroplast precursor		Vitvi17g00164	Origin recognition complex subunit 5, related		Vitvi18g00364	no annotation
Vitvi01g00316	no annotation		Vitvi08g01893	Lysine decarboxylase		Vitvi17g00389	Partner of Nob1		Vitvi18g00370	no annotation
Vitvi01g00323	no annotation		Vitvi08g01385	Lysine decarboxylase-like protein		Vitvi17g00155	PDE312/PTAC10 (pigment defective 312)		Vitvi18g00377	no annotation
Vitvi01g00332	no annotation		VviMADS1A2h	MADS box transcription factor		Vitvi17g00550	Pectate lyase, N-terminal		Vitvi18g00380	no annotation
Vitvi01g01959	no annotation		Vitvi08g01167	Major Facilitator Superfamily		Vitvi17g00574	Pectinesterase family		Vitvi18g00385	no annotation
Vitvi01g00341	no annotation		Vitvi08g01784	Male sterility 2		Vitvi17g00226	Pentatricopeptide (PPR) repeat-containing		Vitvi18g00389	no annotation
Vitvi01g00349	no annotation		Vitvi08g01635	MAP70 protein .		Vitvi17g00265	Pentatricopeptide (PPR) repeat-containing protein		Vitvi18g03273	no annotation
Vitvi01g00351	no annotation		Vitvi08g01879	MATE efflux family protein		Vitvi17g00433	Pentatricopeptide (PPR) repeat-containing protein		Vitvi18g00400	no annotation
Vitvi01g00358	no annotation		Vitvi08g01196	Metallothionein		Vitvi17g00483	Pentatricopeptide (PPR) repeat-containing protein		Vitvi18g00405	no annotation
Vitvi01g00359	no annotation		Vitvi08g01915	Mg-chelatase subunit XANTHA-F		Vitvi17g00522	Pentatricopeptide (PPR) repeat-containing protein		Vitvi18g02575	no annotation
Vitvi01g01963	no annotation		Vitvi08g01158	Mini-chromosome maintenance protein MCM8		Vitvi17g00590	Pentatricopeptide (PPR) repeat-containing protein		Vitvi18g00418	no annotation
Vitvi01g01964	no annotation		Vitvi08g02267	Mitochondrial Acyl carrier protein 2		Vitvi17g00591	Pentatricopeptide (PPR) repeat-containing protein		Vitvi18g02576	no annotation
Vitvi01g01967	no annotation		Vitvi08g01721	Mitochondrial transcription termination factor-related		Vitvi17g00167	Pentatricopeptide repeat-containing protein		Vitvi18g00420	no annotation
Vitvi01g00387	no annotation		Vitvi08g01810	Molecular chaperone DnaJ		Vitvi17g00384	Peptidyl-prolyl cis-trans isomerase B		Vitvi18g00428	no annotation
Vitvi01g01968	no annotation		Vitvi08g01483	Monodehydroascorbate reductase		Vitvi17g01370	Peptidyl-prolyl cis-trans isomerase FKBP-type		Vitvi18g00429	no annotation
Vitvi01g00395	no annotation		Vitvi08g01322	MRNA-capping enzyme		Vitvi17g01412	Peptidyl-prolyl isomerase C		Vitvi18g00458	no annotation
Vitvi01g00396	no annotation		Vitvi08g01814	MUT9-related serine/threonine protein kinase		Vitvi17g00349	Peptidyl-tRNA hydrolase		Vitvi18g00459	no annotation
Vitvi01g00400	no annotation		Vitvi08g01336	MYB divaricata		Vitvi17g00240	Peroxin-3 (PEX3)		Vitvi18g00460	no annotation
Vitvi01g00406	no annotation		Vitvi08g02196	Myb domain protein 3R-5		Vitvi17g00246	Peroxin-3 (PEX3)		Vitvi18g00461	no annotation
Vitvi01g01970	no annotation		Vitvi08g01712	Myb family		Vitvi17g00360	PFT1 (phytochrome and flowering time 1) MED25		Vitvi18g00468	no annotation
Vitvi01g00410	no annotation		Vitvi08g01723	Myb family		Vitvi17g00440	PHD finger transcription factor		Vitvi18g00471	no annotation
Vitvi01g00416	no annotation		VviMYB91A	Myb family		Vitvi17g00424	Phenylalanyl-tRNA synthetase beta chain		Vitvi18g00474	no annotation
Vitvi01g00419	no annotation		VviMYB176	Myb family		Vitvi17g00273	Phosphatidic acid phosphatase		Vitvi18g00475	no annotation
Vitvi01g00420	no annotation		VviMYB27	Myb family		Vitvi17g00261	Phosphatidyl serine synthase		Vitvi18g00477	no annotation
Vitvi01g00429	no annotation		VviMYB150	Myb family		Vitvi17g00441	Phosphatidylinositol 4-kinase type-II		Vitvi18g00478	no annotation
Vitvi01g00431	no annotation		VviMYB5A	Myb family		Vitvi17g00213	Phosphoethanolamine N-methyltransferase		Vitvi18g00479	no annotation
Vitvi01g00434	no annotation		Vitvi08g01834	MYR1 (MYB-related protein 1)		Vitvi17g00403	Phospholipid-transporting ATPase		Vitvi18g00481	no annotation
Vitvi01g00435	no annotation		VviTPS31	myrcene chloroplastic		Vitvi17g00386	Phosphoprotein NtEPc		Vitvi18g02594	no annotation
Vitvi01g00436	no annotation		Vitvi08g01843	NAC domain containing protein 47		Vitvi17g00548	Phosphoribosylanthranilate transferase		Vitvi18g02595	no annotation
Vitvi01g00440	no annotation		Vitvi08g01426	NAC domain containing protein 90		Vitvi17g00426	Phosphoribulokinase/uridine kinase		Vitvi18g02596	no annotation
Vitvi01g00459	no annotation		Vitvi08g01841	NAC domain-containing protein 87		Vitvi17g01354	Photosystem I assembly protein Ycf3		Vitvi18g00495	no annotation
Vitvi01g00460	no annotation		Vitvi08g01687	N-acetylglucosaminyl transferase		Vitvi17g00479	Phytochelatin synthetase		Vitvi18g02602	no annotation
Vitvi01g00461	no annotation		Vitvi08g01577	NCS1 nucleoside transporter family protein		Vitvi17g00480	Phytochelatin synthetase		Vitvi18g02605	no annotation
Vitvi01g00462	no annotation		Vitvi08g01238	NDP1 (random potato CDNA clone);		Vitvi17g00583	Phytochrome kinase substrate 1		Vitvi18g02607	no annotation
Vitvi01g01989	no annotation		Vitvi08g01524	NLI interacting factor (NIF) family protein		Vitvi17g00270	Poly(A) polymerase		Vitvi18g00519	no annotation
Vitvi01g00464	no annotation		Vitvi08g01115	no annotation		Vitvi17g00544	Polygalacturonase GH28		Vitvi18g02614	no annotation
Vitvi01g00469	no annotation		Vitvi08g01121	no annotation		Vitvi17g00545	Polygalacturonase GH28		Vitvi18g00536	no annotation
Vitvi01g00470	no annotation		Vitvi08g01135	no annotation		Vitvi17g00466	Polygalacturonate 4-alpha-galacturonosyltransferase GAUT11		Vitvi18g00559	no annotation
Vitvi01g00471	no annotation		Vitvi08g01138	no annotation		Vitvi17g00197	POT1 (protection of telomeres 1)		Vitvi18g00570	no annotation
Vitvi01g00480	no annotation		Vitvi08g01145	no annotation		Vitvi17g00166	Potassium channel SKOR		Vitvi18g00578	no annotation
Vitvi01g00490	no annotation		Vitvi08g01151	no annotation		Vitvi17g00162	Potassium transporter 2		Vitvi18g00581	no annotation
Vitvi01g00504	no annotation		Vitvi08g01160	no annotation		Vitvi17g00573	PRE1 (Paclobutrazol resistance1)		Vitvi18g00586	no annotation
Vitvi01g00506	no annotation		Vitvi08g02183	no annotation		Vitvi17g00501	Pre-mRNA cleavage complex II protein Clp1		Vitvi18g00588	no annotation
Vitvi01g00510	no annotation		Vitvi08g01169	no annotation		Vitvi17g00502	Pre-mRNA cleavage complex II protein Clp1		Vitvi18g00592	no annotation
Vitvi01g00514	no annotation		Vitvi08g01170	no annotation		Vitvi17g00503	Pre-mRNA cleavage complex II protein Clp1		Vitvi18g02633	no annotation
Vitvi01g00522	no annotation		Vitvi08g01173	no annotation		Vitvi17g00247	Pre-mRNA-splicing factor SPF27		Vitvi18g00627	no annotation
Vitvi01g00527	no annotation		Vitvi08g01176	no annotation		Vitvi17g01404	Proline-rich protein precursor		Vitvi18g00629	no annotation
Vitvi01g00548	no annotation		Vitvi08g01181	no annotation		Vitvi17g00332	Protease inhibitor/seed storage/lipid transfer protein (LTP)		Vitvi18g00630	no annotation
Vitvi01g00549	no annotation		Vitvi08g01187	no annotation		Vitvi17g00430	Protease SppA		Vitvi18g00631	no annotation
Vitvi01g00551	no annotation		Vitvi08g01191	no annotation		Vitvi17g00432	Protease SppA		Vitvi18g00633	no annotation
Vitvi01g02007	no annotation		Vitvi08g01202	no annotation		VviEDR1L2	protein kinase		Vitvi18g02634	no annotation
Vitvi01g02008	no annotation		Vitvi08g01207	no annotation		Vitvi17g00568	Protein kinase APK1B		Vitvi18g02635	no annotation
Vitvi01g00565	no annotation		Vitvi08g01210	no annotation		Vitvi17g00335	Protein phosphatase 2 regulatory subunit A		Vitvi18g00640	no annotation
Vitvi01g00569	no annotation		Vitvi08g01226	no annotation		Vitvi17g00268	Protein phosphatase 2C		Vitvi18g02640	no annotation
Vitvi01g00570	no annotation		Vitvi08g01227	no annotation		Vitvi17g00528	Proton-dependent oligopeptide transport (POT) family protein		Vitvi18g00648	no annotation
Vitvi01g02014	no annotation		Vitvi08g01236	no annotation		Vitvi17g00532	Proton-dependent oligopeptide transport (POT) family protein		Vitvi18g00650	no annotation
Vitvi01g02016	no annotation		Vitvi08g02203	no annotation		Vitvi17g01386	R protein disease resistance protein		Vitvi18g00665	no annotation
Vitvi01g00575	no annotation		Vitvi08g01251	no annotation		Vitvi17g01376	R protein MLA10		Vitvi18g00669	no annotation
Vitvi01g02019	no annotation		Vitvi08g01263	no annotation		Vitvi17g01384	R protein MLA10		Vitvi18g00676	no annotation
Vitvi01g00601	no annotation		Vitvi08g01268	no annotation		Vitvi17g01385	R protein MLA10		Vitvi18g00702	no annotation
Vitvi01g00622	no annotation		Vitvi08g01269	no annotation		Vitvi17g00219	RAB GTPase RABA6B		Vitvi18g02658	no annotation
Vitvi01g00624	no annotation		Vitvi08g01271	no annotation		Vitvi17g00304	Receptor kinase RK20-1		Vitvi18g02659	no annotation
Vitvi01g02027	no annotation		Vitvi08g01275	no annotation		Vitvi17g01362	Receptor protein kinase		Vitvi18g02660	no annotation
Vitvi01g02032	no annotation		Vitvi08g01279	no annotation		Vitvi17g01364	Receptor protein kinase		Vitvi18g00052	No apical meristem cup-shaped cotyledon3
Vitvi01g00643	no annotation		Vitvi08g02223	no annotation		Vitvi17g01365	Receptor protein kinase		Vitvi18g02479	No hit
Vitvi01g02034	no annotation		Vitvi08g01284	no annotation		Vitvi17g01366	Receptor protein kinase		Vitvi18g02482	No hit
Vitvi01g00082	No hit		Vitvi08g02229	no annotation		Vitvi17g00533	Receptor protein kinase		Vitvi18g02487	No hit
Vitvi01g01853	No hit		Vitvi08g01286	no annotation		Vitvi17g00288	Receptor serine/threonine kinase PR5K		Vitvi18g02491	No hit
Vitvi01g01856	No hit		Vitvi08g01292	no annotation		Vitvi17g01392	Receptor serine/threonine kinase PR5K-l		Vitvi18g02492	No hit
Vitvi01g01860	No hit		Vitvi08g01306	no annotation		Vitvi17g00282	Reticulon (RTNLB9)		Vitvi18g00123	No hit
Vitvi01g01861	No hit		Vitvi08g02233	no annotation		Vitvi17g00487	Rhomboid		Vitvi18g00130	No hit
Vitvi01g01865	No hit		Vitvi08g01317	no annotation		Vitvi17g00179	Ribosomal protein L19		Vitvi18g00149	No hit
Vitvi01g00110	No hit		Vitvi08g01321	no annotation		Vitvi17g01371	Ribosomal protein L22 50S		Vitvi18g02502	No hit
Vitvi01g01868	No hit		Vitvi08g01334	no annotation		Vitvi17g00305	Ribosomal protein S7 (RPS7A) 40S		Vitvi18g00153	No hit
Vitvi01g01869	No hit		Vitvi08g01343	no annotation		Vitvi17g00575	Ribosomal protein S9 (RPS9C) 40S		Vitvi18g02506	No hit
Vitvi01g00121	No hit		Vitvi08g01344	no annotation		Vitvi17g00320	Ribulose-1,5-bisphophate carboxylase/oxygenase small subunit		Vitvi18g02518	No hit
Vitvi01g00123	No hit		Vitvi08g01345	no annotation		Vitvi17g01377	S-adenosyl-L-methionine:salicylic acid carboxyl methyltransferase		Vitvi18g02519	No hit
Vitvi01g01879	No hit		Vitvi08g02242	no annotation		Vitvi17g01378	S-adenosyl-L-methionine:salicylic acid carboxyl methyltransferase		Vitvi18g02520	No hit
Vitvi01g01882	No hit		Vitvi08g01350	no annotation		Vitvi17g00251	S-adenosyl-L-methionine:salicylic acid carboxyl methyltransferase		Vitvi18g02521	No hit
Vitvi01g00141	No hit		Vitvi08g01352	no annotation		Vitvi17g00344	SCD1 (Stomatal cytokinesis-defective 1)		Vitvi18g00206	No hit
Vitvi01g01885	No hit		Vitvi08g01368	no annotation		VviSEP2	SEPALLATA 2		Vitvi18g02522	No hit
Vitvi01g01886	No hit		Vitvi08g01374	no annotation		Vitvi17g00303	Serine/threonine kinase BRLK		Vitvi18g02523	No hit
Vitvi01g01891	No hit		Vitvi08g01381	no annotation		Vitvi17g01393	Serine/threonine protein kinase		Vitvi18g02524	No hit
Vitvi01g01892	No hit		Vitvi08g02250	no annotation		Vitvi17g00428	Serine/threonine protein kinase ATPK3		Vitvi18g00236	No hit
Vitvi01g01894	No hit		Vitvi08g01400	no annotation		Vitvi17g00505	Serine/threonine protein phosphatase PP2A-5 catalytic subunit (PP2A5)		Vitvi18g02531	No hit
Vitvi01g00176	No hit		Vitvi08g01424	no annotation		Vitvi17g01401	Small nuclear ribonucleoprotein E		Vitvi18g02537	No hit
Vitvi01g01896	No hit		Vitvi08g01440	no annotation		Vitvi17g00489	SP1L2 (SPIRAL2)		Vitvi18g02539	No hit
Vitvi01g01900	No hit		Vitvi08g01446	no annotation		Vitvi17g00473	Squamosa promoter-binding protein 6 (SPL6)		Vitvi18g02544	No hit
Vitvi01g01906	No hit		Vitvi08g01447	no annotation		Vitvi17g00301	STAM-binding protein		Vitvi18g02545	No hit
Vitvi01g01907	No hit		Vitvi08g01453	no annotation		Vitvi17g01433	Sterile alpha motif (SAM) domain-containing		Vitvi18g00318	No hit
Vitvi01g01908	No hit		Vitvi08g01486	no annotation		Vitvi17g00465	Steroid sulfotransferase		Vitvi18g02547	No hit
Vitvi01g01911	No hit		Vitvi08g02273	no annotation		Vitvi17g00416	Strictosidine synthase		Vitvi18g02549	No hit
Vitvi01g01912	No hit		Vitvi08g01504	no annotation		Vitvi17g00418	Strictosidine synthase		Vitvi18g00327	No hit
Vitvi01g01913	No hit		Vitvi08g01516	no annotation		Vitvi17g00421	Strictosidine synthase		Vitvi18g02553	No hit
Vitvi01g01914	No hit		Vitvi08g01526	no annotation		Vitvi17g00422	Strictosidine synthase		Vitvi18g02555	No hit
Vitvi01g01915	No hit		Vitvi08g01529	no annotation		Vitvi17g00195	Suppressor of lin-12 protein		Vitvi18g00353	No hit
Vitvi01g01916	No hit		Vitvi08g01533	no annotation		Vitvi17g00186	SURF1 (surfeit 1)		Vitvi18g00354	No hit
Vitvi01g01917	No hit		Vitvi08g02279	no annotation		Vitvi17g01421	TATA-binding protein-associated phosphoprotein Dr1 protein		Vitvi18g02566	No hit
Vitvi01g01918	No hit		Vitvi08g02280	no annotation		Vitvi17g00374	TCP family transcription factor BRC2/TCP12 (branched2)		Vitvi18g02568	No hit
Vitvi01g01919	No hit		Vitvi08g02281	no annotation		Vitvi17g00581	TCP family transcription factor TCP14		Vitvi18g02572	No hit
Vitvi01g00210	No hit		Vitvi08g01538	no annotation		Vitvi17g00495	TCP family transcription factor TCP5		Vitvi18g00387	No hit
Vitvi01g01922	No hit		Vitvi06g01941	no annotation		Vitvi17g00412	TET8 (tetraspanin8)		Vitvi18g02577	No hit
Vitvi01g01923	No hit		Vitvi08g01551	no annotation		Vitvi17g00229	TFL1 (Terminal flower 1)		Vitvi18g02578	No hit
Vitvi01g01926	No hit		Vitvi08g01563	no annotation		Vitvi17g00402	TGH (tough)		Vitvi18g02579	No hit
Vitvi01g01928	No hit		Vitvi08g02284	no annotation		Vitvi17g00398	TGH (tough); RNA binding		Vitvi18g02583	No hit
Vitvi01g01929	No hit		Vitvi08g01565	no annotation		Vitvi17g00217	Thaumatin		Vitvi18g02585	No hit
Vitvi01g01931	No hit		Vitvi08g01570	no annotation		Vitvi17g00206	Toc64 (translocon outer membrane complex 64)		Vitvi18g02586	No hit
Vitvi01g01934	No hit		Vitvi08g01576	no annotation		Vitvi17g00376	Transcription initiation factor TFIID subunit D2		Vitvi18g02587	No hit
Vitvi01g00281	No hit		Vitvi08g01578	no annotation		Vitvi17g00587	Transcription regulator/ zinc ion binding		Vitvi18g02588	No hit
Vitvi01g01949	No hit		Vitvi08g02291	no annotation		Vitvi17g00486	Transcription termination factor mitochondrial mTERF		Vitvi18g02590	No hit
Vitvi01g01954	No hit		Vitvi08g01584	no annotation		Vitvi17g00436	Transducin family protein / WD-40 repeat		Vitvi18g02591	No hit
Vitvi01g00338	No hit		Vitvi08g02292	no annotation		Vitvi17g00233	Transducin protein		Vitvi18g00486	No hit
Vitvi01g00375	No hit		Vitvi08g01590	no annotation		Vitvi17g00177	Transposase, IS4		Vitvi18g02598	No hit
Vitvi01g01965	No hit		Vitvi08g01592	no annotation		Vitvi17g00214	Tubulin beta-6		Vitvi18g02603	No hit
Vitvi01g01966	No hit		Vitvi08g01593	no annotation		Vitvi17g00190	Ubiquitin family		Vitvi18g02606	No hit
Vitvi01g01972	No hit		Vitvi08g01594	no annotation		Vitvi17g00557	Ubiquitin-conjugating enzyme E2 A		Vitvi18g02608	No hit
Vitvi01g01974	No hit		Vitvi08g01595	no annotation		Vitvi17g00438	UDP-glycosyltransferase 89B2		Vitvi18g02611	No hit
Vitvi01g01983	No hit		Vitvi08g01598	no annotation		Vitvi17g00439	UDP-glycosyltransferase 89B2		Vitvi18g02616	No hit
Vitvi01g01992	No hit		Vitvi08g01601	no annotation		Vitvi17g00383	Universal stress protein (USP) family protein		Vitvi18g00555	No hit
Vitvi01g01994	No hit		Vitvi08g01605	no annotation		Vitvi17g00469	Universal stress protein (USP) family protein		Vitvi18g00568	No hit
Vitvi01g01996	No hit		Vitvi08g02300	no annotation		Vitvi17g01359	Unknown		Vitvi18g02619	No hit
Vitvi01g00511	No hit		Vitvi08g02302	no annotation		Vitvi17g00319	Unknown		Vitvi18g02620	No hit
Vitvi01g02002	No hit		Vitvi08g01648	no annotation		Vitvi17g00361	Unknown		Vitvi18g00582	No hit
Vitvi01g02010	No hit		Vitvi08g01658	no annotation		Vitvi17g01434	Unknown		Vitvi18g02624	No hit
Vitvi01g02015	No hit		Vitvi08g02316	no annotation		Vitvi17g01439	Unknown		Vitvi18g02630	No hit
Vitvi01g00576	No hit		Vitvi08g02317	no annotation		Vitvi17g01445	Unknown		Vitvi18g00635	No hit
Vitvi01g02017	No hit		Vitvi08g02318	no annotation		Vitvi17g01454	Unknown		Vitvi18g02639	No hit
Vitvi01g02018	No hit		Vitvi08g02322	no annotation		Vitvi17g00149	Unknown protein		Vitvi18g02641	No hit
Vitvi01g02022	No hit		Vitvi08g02323	no annotation		Vitvi17g00172	Unknown protein		Vitvi18g02642	No hit
Vitvi01g02029	No hit		Vitvi08g02326	no annotation		Vitvi17g01360	Unknown protein		Vitvi18g02643	No hit
Vitvi01g02031	No hit		Vitvi08g01690	no annotation		Vitvi17g00181	Unknown protein		Vitvi18g02645	No hit
Vitvi01g01846	Nodulin		Vitvi08g01693	no annotation		Vitvi17g00183	Unknown protein		Vitvi18g02646	No hit
Vitvi01g00508	NSL1 (necrotic spotted lesions 1)		Vitvi08g01694	no annotation		Vitvi17g00228	Unknown protein		Vitvi18g02647	No hit
Vitvi01g00219	Nuclear matrix constituent protein 1		Vitvi08g01700	no annotation		Vitvi17g00230	Unknown protein		Vitvi18g02648	No hit
Vitvi01g00488	Nuclear pore complex protein Nup155 (Nucleoporin 155)		Vitvi08g02339	no annotation		Vitvi17g01374	Unknown protein		Vitvi18g00649	No hit
Vitvi01g00036	Nuclear transport factor 2 (NTF2)		Vitvi08g02340	no annotation		Vitvi17g00254	Unknown protein		Vitvi18g00658	No hit
Vitvi01g00037	Nuclear transport factor 2 (NTF2)		Vitvi08g01704	no annotation		Vitvi17g00271	Unknown protein		Vitvi18g02650	No hit
Vitvi01g00006	Nucleolar complex protein 14 nop14		Vitvi08g01707	no annotation		Vitvi17g00276	Unknown protein		Vitvi18g02654	No hit
Vitvi01g00173	Nucleolin		Vitvi08g01715	no annotation		Vitvi17g01390	Unknown protein		Vitvi18g02655	No hit
Vitvi01g00333	Nucleotidyltransferase		Vitvi08g01726	no annotation		Vitvi17g00280	Unknown protein		Vitvi18g02656	No hit
Vitvi01g00215	Nudix hydrolase 1		Vitvi08g01727	no annotation		Vitvi17g00285	Unknown protein		Vitvi18g00704	No hit
Vitvi01g00483	Nudix hydrolase 18		Vitvi08g02350	no annotation		Vitvi17g00294	Unknown protein		Vitvi18g00715	No hit
Vitvi01g01955	Octicosapeptide/Phox/Bem1p (PB1) domain-containing protein		Vitvi08g02351	no annotation		Vitvi17g00295	Unknown protein		Vitvi18g02661	No hit
Vitvi01g00646	Octicosapeptide/Phox/Bem1p (PB1) domain-containing protein		Vitvi08g01755	no annotation		Vitvi17g00296	Unknown protein		Vitvi18g00289	Nodulin MtN21 family
Vitvi01g00366	Origin recognition complex subunit 4		Vitvi08g01763	no annotation		Vitvi17g00300	Unknown protein		Vitvi18g00290	Nodulin MtN21 family
Vitvi01g00538	Oxidoreductase		Vitvi08g02362	no annotation		Vitvi17g00312	Unknown protein		Vitvi18g00291	Nodulin MtN21 family
Vitvi01g00374	Oxidoreductase NAD-binding domain		Vitvi08g01785	no annotation		Vitvi17g01405	Unknown protein		Vitvi18g00659	NPGR1 (no pollen germination related 1)
Vitvi01g00598	Oxysterol binding protein		Vitvi08g02366	no annotation		Vitvi17g00318	Unknown protein		Vitvi18g00184	Nucleic acid binding
Vitvi01g00178	Para-hydroxybenzoate--polyprenyltransferase		Vitvi08g01806	no annotation		Vitvi17g00324	Unknown protein		Vitvi18g02644	Nucleobase-ascorbate transporter 7 (NAT7)
Vitvi01g00133	ParB nuclease domain-containing protein		Vitvi08g01823	no annotation		Vitvi17g00331	Unknown protein		Vitvi18g00282	Nucleoside-triphosphatase
Vitvi01g00593	Pectate lyase		Vitvi08g01827	no annotation		Vitvi17g01410	Unknown protein		Vitvi18g00563	Octicosapeptide/Phox/Bem1p (PB1) domain-containing protein
Vitvi01g00456	Pectinesterase family		Vitvi08g01840	no annotation		Vitvi17g00363	Unknown protein		Vitvi18g00557	Oligopeptide transporter 2
Vitvi01g01843	Pentatricopeptide (PPR) repeat		Vitvi08g01849	no annotation		Vitvi17g00367	Unknown protein		Vitvi18g00558	Oligopeptide transporter 4
Vitvi01g00156	Pentatricopeptide (PPR) repeat		Vitvi08g01850	no annotation		Vitvi17g00391	Unknown protein		Vitvi18g02617	Oligopeptide transporter 4
Vitvi01g00430	Pentatricopeptide (PPR) repeat		Vitvi08g01861	no annotation		Vitvi17g00423	Unknown protein		Vitvi18g00060	Oligosaccharyltransferase complex subunit alpha (ribophorin I)
Vitvi01g00047	Pentatricopeptide (PPR) repeat-containing		Vitvi08g01862	no annotation		Vitvi17g00490	Unknown protein		Vitvi18g00124	OPCL1 (OPC-8:0 COA ligase1)
Vitvi01g01842	Pentatricopeptide (PPR) repeat-containing		Vitvi08g02388	no annotation		Vitvi17g01446	Unknown protein		Vitvi18g00126	OPCL1 (OPC-8:0 COA ligase1)
Vitvi01g00078	Pentatricopeptide (PPR) repeat-containing		Vitvi08g01892	no annotation		Vitvi17g00497	Unknown protein		Vitvi18g00156	Ornithine decarboxylase
Vitvi01g00043	Pentatricopeptide (PPR) repeat-containing protein		Vitvi08g02395	no annotation		Vitvi17g00498	Unknown protein		Vitvi18g00467	Oxidoreductase, 2OG-Fe(II) oxygenase
Vitvi01g01841	Pentatricopeptide (PPR) repeat-containing protein		Vitvi08g01898	no annotation		Vitvi17g01447	Unknown protein		Vitvi18g00046	Oxygen-evolving complex PsbP
Vitvi01g00079	Pentatricopeptide (PPR) repeat-containing protein		Vitvi08g01903	no annotation		Vitvi17g00509	Unknown protein		Vitvi18g00321	Oxysterol binding protein
Vitvi01g01858	Pentatricopeptide (PPR) repeat-containing protein		Vitvi08g02399	no annotation		Vitvi17g00514	Unknown protein		Vitvi18g00077	Pentatricopeptide (PPR) repeat
Vitvi01g00365	Pentatricopeptide (PPR) repeat-containing protein		Vitvi08g01912	no annotation		Vitvi17g00543	Unknown protein		Vitvi18g00145	Pentatricopeptide (PPR) repeat-containing
Vitvi01g00392	Pentatricopeptide (PPR) repeat-containing protein		Vitvi08g02400	no annotation		Vitvi17g00553	Unknown protein		Vitvi18g00169	Pentatricopeptide (PPR) repeat-containing
Vitvi01g00625	Pentatricopeptide (PPR) repeat-containing protein		Vitvi08g01913	no annotation		Vitvi17g00558	Unknown protein		Vitvi18g00339	Pentatricopeptide (PPR) repeat-containing
Vitvi01g01847	Pentatricopeptide repeat		Vitvi08g01921	no annotation		Vitvi17g00579	Unknown protein		Vitvi18g00556	Pentatricopeptide (PPR) repeat-containing
Vitvi01g00146	Peptidase, trypsin serine and cysteine proteases		Vitvi08g02402	no annotation		Vitvi17g01448	UPF0737 protein AFP3		Vitvi18g00646	Pentatricopeptide (PPR) repeat-containing
Vitvi01g00571	Peptide transporter PTR2-B		Vitvi08g01126	No hit		Vitvi17g00130	Uridine/cytidine kinase 1		Vitvi18g00086	Pentatricopeptide (PPR) repeat-containing protein
Vitvi01g00169	Peptidoglycan-binding LysM domain-containing protein		Vitvi08g01136	No hit		Vitvi17g00194	Vacuolar protein sorting-associated protein 26		Vitvi18g00112	Pentatricopeptide (PPR) repeat-containing protein
Vitvi01g01874	Peptidylprolyl isomerase, FKBP-type		Vitvi08g02179	No hit		Vitvi17g01422	Wall-associated kinase		Vitvi18g02501	Pentatricopeptide (PPR) repeat-containing protein
Vitvi01g00122	Peroxisomal 2,4-dienoyl-CoA reductase		Vitvi08g01144	No hit		Vitvi17g01423	Wall-associated kinase 1 (WAK1)		Vitvi18g00182	Pentatricopeptide (PPR) repeat-containing protein
Vitvi01g00252	PFT1 (phytochrome and flowering time 1) MED25		Vitvi08g02181	No hit		Vitvi17g00395	Wall-associated kinase 1 (WAK1)		Vitvi18g00232	Pentatricopeptide (PPR) repeat-containing protein
Vitvi01g00605	P-glycoprotein 18		Vitvi08g02182	No hit		Vitvi17g00175	Wall-associated kinase 2 (WAK2)		Vitvi18g00315	Pentatricopeptide (PPR) repeat-containing protein
Vitvi01g00261	PGPS/D12		Vitvi08g02188	No hit		Vitvi17g00392	Wall-associated kinase 2 (WAK2)		Vitvi18g00485	Pentatricopeptide (PPR) repeat-containing protein
Vitvi01g00465	PGPS/D12		Vitvi08g01190	No hit		Vitvi17g00400	Wall-associated kinase 2 (WAK2)		Vitvi18g02601	Pentatricopeptide (PPR) repeat-containing protein
Vitvi01g01887	Phosphate-induced protein 1		Vitvi08g02193	No hit		Vitvi17g00289	Wall-associated kinase 4		Vitvi18g02618	Pentatricopeptide (PPR) repeat-containing protein
Vitvi01g00340	Phosphatidic acid phosphatase / PAP2		Vitvi08g02194	No hit		Vitvi17g00136	WD40		Vitvi18g00081	Pentatricopeptide repeat
Vitvi01g01956	Phosphatidic acid phosphatase alpha		Vitvi08g01222	No hit		Vitvi17g00556	WRKY DNA-binding protein 72		Vitvi18g00719	Pentatricopeptide repeat protein
Vitvi01g01957	Phosphatidic acid phosphatase alpha		Vitvi08g02197	No hit		Vitvi17g00216	Wuschel related homeobox 1		Vitvi18g00484	Pentatricopeptide repeat-containing protein
Vitvi01g00099	Phosphatidylinositol N-acetylglucosaminyltransferase subunit C		Vitvi08g02199	No hit		Vitvi17g00277	Zinc finger (C3HC4-type ring finger)		Vitvi18g00693	Peptidase aspartic
Vitvi01g00362	Phosphatidylserine synthase 2		Vitvi08g01225	No hit		Vitvi17g00372	Zinc finger (C3HC4-type ring finger)		Vitvi18g02483	Peptidyl-prolyl cis-trans isomerase FKBP-type
Vitvi01g00214	Phosphoenolpyruvate carboxylase		Vitvi08g02200	No hit		Vitvi17g00435	Zinc finger (C3HC4-type ring finger)		Vitvi18g00500	Periplasmic divalent cation tolerance protein
Vitvi01g00443	Phosphoethanolamine N-methyltransferase		Vitvi08g02204	No hit		Vitvi17g00198	Zinc finger (Ran-binding)		Vitvi18g00190	Peroxidase 64
Vitvi01g00441	Phosphoethanolamine N-methyltransferase 1		Vitvi08g02206	No hit		Vitvi17g00576	Zinc finger protein / regulator of chromosome condensation (RCC1)		Vitvi18g00473	Peroxidase GvPx2b class III
Vitvi01g00442	Phosphoglucomutase		Vitvi08g02207	No hit		Vitvi17g00385	Zinc-binding protein		Vitvi18g02592	Peroxidase GvPx2b class III
Vitvi01g00455	Phosphoglucomutase, cytoplasmic		Vitvi08g02211	No hit					Vitvi18g00476	Peroxidase GvPx2b, class III [Vitis vinifera]
Vitvi01g00199	Phospholipid-transporting ATPase		Vitvi08g02212	No hit					Vitvi18g00001	Peroxisomal membrane protein (PMP36)
Vitvi01g00304	Phosphomannose isomerase		Vitvi08g02213	No hit					Vitvi18g00211	PHD finger transcription factor
Vitvi01g00583	Phosphoric monoester hydrolase		Vitvi08g02221	No hit					Vitvi18g00331	PHD finger transcription factor
Vitvi01g00589	Photosystem II core complex proteins psbY, chloroplast precursor		Vitvi08g02224	No hit					Vitvi18g00424	Phosphate-induced protein 1
Vitvi01g00170	Photosystem II stability/assembly factor, chloroplast (HCF136)		Vitvi08g01329	No hit					Vitvi18g00431	Phosphate-induced protein 1
Vitvi01g00644	Phototropic-responsive NPH3		Vitvi08g01331	No hit					Vitvi18g00432	Phosphate-induced protein 1
Vitvi01g00426	Phytanoyl-CoA dioxygenase (PhyH)		Vitvi08g02236	No hit					Vitvi18g02584	Phosphate-induced protein 1
Vitvi01g00268	Plastid-specific 30S ribosomal protein 3		Vitvi08g02237	No hit					Vitvi18g00433	Phosphate-induced protein 1
Vitvi01g00111	PLATZ transcription factor		Vitvi08g01347	No hit					Vitvi18g00322	Phosphatidylinositol-4-phosphate 5-kinase 1
Vitvi01g00519	PLATZ transcription factor		Vitvi08g02239	No hit					Vitvi18g00080	Phosphatidylinositolglycan class O (PIG-O)
Vitvi01g00355	Poly(A) polymerase		Vitvi08g02240	No hit					Vitvi18g02470	Phosphodiesterase/alkaline phosphatase D
Vitvi01g00104	Polygalacturonase QRT3		Vitvi08g02241	No hit					Vitvi18g00487	Phosphoenolpyruvate carboxylase kinase 2 (PEPKR2)
Vitvi01g00105	Polygalacturonase QRT3		Vitvi08g02243	No hit					Vitvi18g00566	Phosphoglycerate mutase
Vitvi01g00563	Potassium transporter (KUP1)		Vitvi08g02248	No hit					Vitvi18g00159	Phospholipase D p98
Vitvi01g00065	Processing peptidase beta subunit, mitochondrial		Vitvi08g02256	No hit					Vitvi18g00344	Phosphopantothenate--cysteine ligase
Vitvi01g00376	Programmed cell death 6-interacting protein		Vitvi08g02266	No hit					Vitvi18g00434	Phosphotyrosyl phosphatase activator (PTPA)
Vitvi01g02012	Protease inhibitor/seed storage/lipid transfer protein (LTP)		Vitvi08g02275	No hit					Vitvi18g00426	Phosphotyrosyl phosphatase activator PTPA (GB:X73478)
Vitvi01g00155	Proteasome 20S alpha subunit B		Vitvi08g01548	No hit					Vitvi18g02580	Phosphotyrosyl phosphatase activator PTPA (GB:X73478)
Vitvi01g02023	Proteasome 20S beta subunit B (PBB2) (PRCFC)		Vitvi08g02287	No hit					Vitvi18g00619	Photosystem I P700 chlorophyll a apoprotein A2
Vitvi01g00447	Protein BCCIP homolog		Vitvi08g02290	No hit					Vitvi18g00272	Photosystem II 22 kDa protein PSBS
Vitvi01g00120	Protein kinase		Vitvi08g02293	No hit					Vitvi18g00031	Photosystem II light harvesting complex gene 2.3
Vitvi01g00311	Protein kinase		Vitvi08g02294	No hit					Vitvi18g00661	Photosystem II PsbC protein
Vitvi01g01952	Protein kinase		Vitvi08g02295	No hit					Vitvi18g00456	Pigment defective 322
Vitvi01g00132	Protein kinase C inhibitor		Vitvi08g02297	No hit					VviPI	PISTILLATA
Vitvi01g00287	Protein kinase PKN/PRK1		Vitvi08g01633	No hit					Vitvi18g00010	Pitrilysin
Vitvi01g00134	Protein NAP1 (Nck-associated protein 1)		Vitvi08g02303	No hit					Vitvi18g02589	Plastid-targeted protein 2
Vitvi01g00265	Protein phosphatase 2 regulatory subunit A		Vitvi08g01647	No hit					Vitvi18g00455	Plastocyanin domain-containing protein
Vitvi01g00325	Protein phosphatase 2C		Vitvi08g02305	No hit					Vitvi18g00158	Plastocyanin, chloroplast precursor
Vitvi01g00639	Protein phosphatase 2C		Vitvi08g02306	No hit					Vitvi18g02472	PLATZ transcription factor
Vitvi01g00277	Proton-dependent oligopeptide transport (POT) family protein		Vitvi08g01650	No hit					Vitvi18g00507	Pleckstrin homology (PH) domain-containing
Vitvi01g00272	PRP4 pre-mRNA processing factor 4 homolog B		Vitvi08g02309	No hit					Vitvi18g00328	Pm27 protein
Vitvi01g00539	Purple acid phosphatase 3 ATPAP3/PAP3		Vitvi08g02310	No hit					Vitvi18g00054	PMI1 (plastid movement impaired1)
Vitvi01g00382	Quiescin-sulfhydryl oxidase 2 ATQSOX2		Vitvi08g02319	No hit					Vitvi18g02548	Polcalcin
Vitvi01g00405	Quinolinate phosphoribosyl transferase		Vitvi08g02321	No hit					Vitvi18g00371	Pollen Ole e 1 allergen and extensin
Vitvi01g00632	Quinolinate synthase		Vitvi08g02325	No hit					Vitvi18g00595	Poly(ADP-ribose) polymerase
Vitvi01g00088	R protein MLA10		Vitvi08g02327	No hit					Vitvi18g00030	PPI1 (proton pump interactor 1
Vitvi01g00503	RDR1 (RNA-dependent RNA polymerase 1)		Vitvi08g01680	No hit					Vitvi18g00624	Pre-mRNA-processing factor 40
Vitvi01g00505	RDR1 (RNA-dependent RNA polymerase 1)		Vitvi08g02329	No hit					Vitvi18g00230	Preprotein translocase secA
Vitvi01g00348	Receptor kinase homolog LRK10		Vitvi08g02337	No hit					Vitvi18g00231	Preprotein translocase secA
Vitvi01g01948	Receptor protein kinase		Vitvi08g02338	No hit					Vitvi18g00688	Progesterone 5-beta-reductase
Vitvi01g00526	Receptor protein kinase		Vitvi08g01706	No hit					Vitvi18g00172	Prolyl 4-hydroxylase alpha-2 subunit precursor
Vitvi01g00196	Receptor protein kinase PERK1		Vitvi08g02341	No hit					Vitvi18g00142	Prolyl endopeptidase
Vitvi01g00321	Receptor serine/threonine kinase PR5K		Vitvi08g02343	No hit					Vitvi18g00247	Proteasome 20S beta subunit C1 (PBC1) (PRCT)
Vitvi01g00324	Receptor serine/threonine kinase PR5K		Vitvi08g02344	No hit					Vitvi18g00188	Proteasome 26S regulatory subunit S3 (RPN3)
Vitvi01g00352	Receptor serine/threonine kinase PR5K		Vitvi08g01734	No hit					Vitvi18g00177	Protein disulfide isomerase
Vitvi01g00353	Receptor serine/threonine kinase PR5K		Vitvi08g02353	No hit					Vitvi18g00258	Protein disulfide-isomerase A1
Vitvi01g01953	Receptor serine/threonine kinase PR5K-l		Vitvi08g02361	No hit					Vitvi18g00120	Protein kinase
Vitvi01g00350	Receptor-like kinase ARK1AS		Vitvi08g02364	No hit					Vitvi18g00154	Protein kinase
Vitvi01g00335	Receptor-like kinase RHG1		Vitvi08g02365	No hit					Vitvi18g00218	Protein kinase
Vitvi01g00477	Receptor-like protein kinase		Vitvi08g01805	No hit					Vitvi18g00317	Protein kinase
Vitvi01g00591	Regulator of chromosome condensation (RCC1)		Vitvi08g02368	No hit					Vitvi18g00091	Protein kinase 1B
Vitvi01g00225	Related to Ubiquitin 1 (RUB1)		Vitvi08g02369	No hit					Vitvi18g00092	Protein kinase APK1B
Vitvi01g01845	Remorin		Vitvi08g02379	No hit					Vitvi18g00679	Protein Mpv17
Vitvi01g00383	Repressor of RNA polymerase III transcription MAF1		Vitvi08g02380	No hit					Vitvi18g00408	Protein phosphatase 2C
Vitvi01g00331	Reticulon family protein (RTNLB9)		Vitvi08g02382	No hit					Vitvi18g00686	Protein phosphatase 2C
Vitvi01g00614	RGLG2 (ring Domain LIGASE2)		Vitvi08g02383	No hit					Vitvi18g00072	Protein phosphatase 2C DBP
Vitvi01g00385	Ribose 5-phosphate isomerase		Vitvi08g02384	No hit					Vitvi18g00488	Protein transport protein SFT1
Vitvi01g00114	Ribosomal protein L12		Vitvi08g02385	No hit					Vitvi18g00173	Pseudouridine synthase
Vitvi01g00293	Ribosomal protein L15, chloroplast (CL15) 50S		Vitvi08g02386	No hit					Vitvi18g00222	PTAC6 (plastid transcriptionally active6)
Vitvi01g00142	Ribosomal protein L27 (RPL27C) 60S		Vitvi08g02387	No hit					Vitvi18g02573	PUMILIO 7 (APUM7)
Vitvi01g00163	Ribosomal protein L36a/L44 (RPL36aB) 60S		Vitvi08g02389	No hit					Vitvi18g00694	PUMILIO 8 (APUM8)
Vitvi01g00165	Ribosomal protein L36a/L44 (RPL36aB) 60S		Vitvi08g02392	No hit					Vitvi18g02593	Purine permease 1 (PUP1)
Vitvi01g00060	Ribosomal protein S19 (RPS19A) 40S		Vitvi08g02403	No hit					Vitvi18g00482	Purine permease 1 (PUP1)
Vitvi01g00584	Ribosomal protein S6 (RPS6B) 40S		Vitvi08g02404	No hit					Vitvi18g00439	Purine permease 1 PUP1
Vitvi01g00086	ribulose-1,5 bisphosphate carboxylase oxygenase large subunit N-methyltransferase		Vitvi08g02405	No hit					Vitvi18g00480	Purine permease 1 PUP1
Vitvi01g00218	RIC7 (ROP-interactive crib motif-containing protein 7)		Vitvi08g01869	No transmitting tract					Vitvi18g00490	Pyridoxamine 5'-phosphate oxidase
Vitvi01g00318	RKL1 (Receptor-like kinase 1)		Vitvi08g01611	Nodulin family protein					Vitvi18g00449	Queuine tRNA-ribosyltransferase
Vitvi01g00595	RNA recognition motif (RRM)-containing		Vitvi08g01911	Nonsense-mediated mRNA decay NMD3					Vitvi18g00502	R protein MLA10
Vitvi01g00085	RNA recognition motif (RRM)-containing protein		Vitvi08g01883	Nuclear transcription factor Y subunit A-9					Vitvi18g00532	Rab geranylgeranyl transferase
Vitvi01g01863	RNA recognition motif (RRM)-containing protein		Vitvi08g01154	Nuclear transcription factor Y subunit B-5					Vitvi18g00703	Receptor kinase TRKe
Vitvi01g01864	RNA recognition motif (RRM)-containing protein		Vitvi08g01449	Nucleic acid-binding, OB-fold					Vitvi18g00587	Receptor-like protein kinase HAIKU2
Vitvi01g00518	RNA recognition motif (RRM)-containing protein		Vitvi08g01640	Nudix hydrolase 16					Vitvi18g00572	Retroelement pol polyprotein
Vitvi01g00038	RPK1 (receptor-like protein kinase 1)		Vitvi08g01742	Nudix hydrolase 23, chloroplast precursor (AtNUDT23)					Vitvi18g00509	Retrotransposon protein, Unclassified
Vitvi01g01848	RPM1 (resistance to p. syringae pv maculicola 1)		Vitvi08g01186	OBP3 (OBF-binding protein 3)					Vitvi18g00148	Rho GTPase activator
Vitvi01g01849	RPM1 (resistance to p. syringae pv maculicola 1)		Vitvi08g02345	Omega-6 fatty acid desaturase, endoplasmic reticulum (FAD2)					Vitvi18g00143	Rho guanyl-nucleotide exchange factor ROPGEF1
Vitvi01g01851	RPM1 (resistance to p. syringae pv maculicola 1)		Vitvi08g01239	One helix protein (OHP)					Vitvi18g00343	Rhomboid family KOM (kompeito)
Vitvi01g01852	RPM1 (resistance to p. syringae pv maculicola 1)		Vitvi08g01649	ORG2 (OBP3-responsive gene 2)					Vitvi18g00303	Ribonuclease II family protein
Vitvi01g00083	RPM1 (resistance to p. syringae pv maculicola 1)		Vitvi08g01392	Ovate family protein 13 OFP13					Vitvi18g00447	Ribosomal protein 60S
Vitvi01g01854	RPM1 (resistance to p. syringae pv maculicola 1)		Vitvi08g01391	Ovate family protein 6 OFP6					Vitvi18g00358	Ribosomal protein L30 (RPL30B) 60S
Vitvi01g00045	RUS1 (Root uvb sensitive 1)		Vitvi08g01313	Oxidative phosphorylation uncoupler					Vitvi18g00325	Ribosomal protein S10 30S
Vitvi01g00380	S locus-linked protein SLL2		Vitvi08g01575	Oxidoreductase, 2OG-Fe(II) oxygenase					Vitvi18g00438	Ribosomal protein S6 (RPS6B) 40S
Vitvi01g02001	S-adenosyl-L-methionine:carboxyl methyltransferase		Vitvi08g01211	Oxysterol binding protein					Vitvi18g00464	Ring-H2 finger protein ATL1N
Vitvi01g01997	S-adenosyl-L-methionine:salicylic acid carboxyl methyltransferase		Vitvi08g02396	Ozone-responsive stress protein					Vitvi18g00470	Ripening regulated protein DDTFR18
Vitvi01g01999	S-adenosyl-L-methionine:salicylic acid carboxyl methyltransferase		Vitvi08g01561	PAB7 (poly(A) binding protein 7)					Vitvi18g00233	RKF3 (receptor-like kinase IN in flowers 3)
Vitvi01g02000	S-adenosyl-L-methionine:salicylic acid carboxyl methyltransferase		Vitvi08g01684	Patatin					Vitvi18g00044	RNA recognition motif (RRM)-containing protein
Vitvi01g00507	S-adenosyl-L-methionine:salicylic acid carboxyl methyltransferase		Vitvi08g01230	PCS1 (promotion of cell survival1) peptidase					Vitvi18g00416	RNA recognition motif (RRM)-containing protein
Vitvi01g00599	SDA1		Vitvi08g01606	Pectate lyase					Vitvi18g00622	RNA-binding protein Musashi
Vitvi01g00422	SEC12-like protein 2 STL2P		Vitvi08g01193	Pectinacetylesterase					Vitvi18g00355	RPG related protein 1 RR1
Vitvi01g00501	SEC14 cytosolic factor		Vitvi08g01569	Pectinesterase family					Vitvi18g02488	RWP-RK domain-containing protein
Vitvi01g00615	SEC14 cytosolic factor		Vitvi08g02286	Pelota (PEL1)					Vitvi18g02489	RWP-RK domain-containing protein
Vitvi01g00445	Senescence-associated protein		Vitvi08g01152	Pentatricopeptide (PPR) repeat					Vitvi18g02490	RWP-RK domain-containing protein
Vitvi01g00011	SEPALLATA1		Vitvi08g01667	Pentatricopeptide (PPR) repeat					Vitvi18g00539	SABRE
Vitvi01g00130	Ser/Thr protein kinase		Vitvi08g01886	Pentatricopeptide (PPR) repeat					Vitvi18g00675	Salt tolerance zinc finger
Vitvi01g01973	Serine carboxypeptidase CPVL precursor		Vitvi08g01166	Pentatricopeptide (PPR) repeat-containing					Vitvi18g02550	Salt tolerant protein
Vitvi01g00158	Serine carboxypeptidase S10		Vitvi08g01522	Pentatricopeptide (PPR) repeat-containing					Vitvi18g00540	Sas10/U3 ribonucleoprotein
Vitvi01g00160	Serine carboxypeptidase S10		Vitvi08g01550	Pentatricopeptide (PPR) repeat-containing					Vitvi18g00372	SEC14 cytosolic factor, putative
Vitvi01g00415	Serine carboxypeptidase-like 50 SCPL50 (		Vitvi08g02299	Pentatricopeptide (PPR) repeat-containing					Vitvi18g00113	Seed maturation protein PM23
Vitvi01g00623	Serine/threonine-protein kinase AFC2		Vitvi08g01858	Pentatricopeptide (PPR) repeat-containing					Vitvi18g02569	Senescence-associated protein
Vitvi01g00238	Serine/threonine-protein kinase SNT7, chloroplast precursor		Vitvi08g01891	Pentatricopeptide (PPR) repeat-containing					Vitvi18g00193	Senescence-inducible chloroplast stay-green protein 2
Vitvi01g00484	SET domain-containing protein		Vitvi08g01119	Pentatricopeptide (PPR) repeat-containing protein					Vitvi18g02509	Senescence-inducible chloroplast stay-green protein 2
Vitvi01g00221	Signal peptidase I		Vitvi08g01122	Pentatricopeptide (PPR) repeat-containing protein					Vitvi18g00642	Serine carboxypeptidase S10
Vitvi01g00029	SIK1 (serine/threonine kinase 1)		Vitvi08g02177	Pentatricopeptide (PPR) repeat-containing protein					Vitvi18g00600	Serine esterase (DUF676), putative
Vitvi01g00515	Small nuclear ribonucleoprotein D2		Vitvi08g02262	Pentatricopeptide (PPR) repeat-containing protein					Vitvi18g00560	Serine hydroxymethyltransferase
Vitvi01g00059	SNAP25A protein		Vitvi08g01443	Pentatricopeptide (PPR) repeat-containing protein					VviCGR1	serine threonine-protein kinase ctr1-like
Vitvi01g00034	SP1L1 (SPIRAL1-like1)		Vitvi08g01466	Pentatricopeptide (PPR) repeat-containing protein					Vitvi18g00090	Serine/threonine Protein kinase BNK1
Vitvi01g00033	SP1L2 (SPIRAL2)		Vitvi08g01663	Pentatricopeptide (PPR) repeat-containing protein					Vitvi18g00494	Serine/threonine-protein kinase
Vitvi01g00049	SPFH domain-containing protein 2 precursor band 7 family		Vitvi08g01681	Pentatricopeptide (PPR) repeat-containing protein					Vitvi18g02526	Signal peptidase 1
Vitvi01g00627	Sphere organelles protein		Vitvi08g01825	Pentatricopeptide (PPR) repeat-containing protein					Vitvi18g00033	Sinapyl alcohol dehydrogenase
Vitvi01g00161	Splicing factor 3A subunit 1		Vitvi08g01920	Pentatricopeptide (PPR) repeat-containing protein					Vitvi18g00098	Small nuclear ribonucleoprotein D3
Vitvi01g01837	Squamosa promoter-binding protein 6 (SPL6)		Vitvi08g01435	Pentatricopeptide repeat					Vitvi18g00440	SnRK2-8
Vitvi01g00320	Sterol-C5(6)-desaturase		Vitvi08g01458	Pentatricopeptide repeat-containing protein					Vitvi18g00034	Spindle checkpoint protein Bub1b
Vitvi01g00423	Sulfate transporter 91		Vitvi08g01775	Pentatricopeptide repeat-containing protein					Vitvi18g00396	Splicing factor, arginine/serine-rich 2
Vitvi01g00098	Suppressor of FRIGIDA4		Vitvi08g01421	Peptidyl-prolyl cis-trans isomerase-like 1					Vitvi18g00612	Squalene monooxygenase
Vitvi01g00243	Symbiosis receptor-like kinase		Vitvi08g01556	Peptidylprolyl isomerase					Vitvi18g00027	Squamosa promoter binding protein 14 (SPL14)
Vitvi01g00594	T-complex protein 1 epsilon subunit		Vitvi08g01288	Peptidylprolyl isomerase PAS1 (PASTICCINO 1)					Vitvi18g00304	S-receptor kinase
Vitvi01g00228	TCP family transcription factor DICHOTOMA		Vitvi08g01750	Peroxidase					Vitvi18g00330	Stearoyl-ACP desaturase
Vitvi01g00602	TEL1 (Terminal EAR1-like 1)		Vitvi08g01521	Peroxiredoxin type 2					Vitvi18g00366	Sulfate transporter 1.2
Vitvi01g00377	Tetratricopeptide repeat protein 5		Vitvi08g01164	PHD finger transcription factor					Vitvi18g00365	Sulfate transporter 1.3
Vitvi01g01985	Thaumatin		Vitvi08g01571	PHD finger transcription factor					Vitvi18g02567	Sulfate transporter 1.3
Vitvi01g01945	Thioesterase family		Vitvi08g01824	PHD finger transcription factor					Vitvi18g00015	Superkiller protein 3
Vitvi01g01866	Thioredoxin O1 ATO1		Vitvi08g01312	Phosphate translocator protein2, Plastidic					Vitvi18g00498	Suppressor of ACAULIS 51
Vitvi01g01867	Thioredoxin O1 ATO1		Vitvi08g01295	Phosphatidic acid phosphatase / PAP2					Vitvi18g00584	SUT4 (sucrose transporter 4)
Vitvi01g00523	THO complex subunit 2		Vitvi08g01589	Phosphatidylinositol-4-phosphate 5-kinase					Vitvi18g00585	SUT4 (sucrose transporter 4)
Vitvi01g00608	Transducin family protein / WD-40 repeat		Vitvi08g01644	Phosphatidylinositol-4-phosphate 5-kinase					Vitvi18g00045	Switching protein 3B ATSWI3B
Vitvi01g00572	Translation initiation factor eIF-3 subunit 2		Vitvi08g01618	Phosphoadenosine phosphosulfate (PAPS) reductase					Vitvi18g00243	Switching protein 3C ATSWI3C
Vitvi01g00633	Translation initiation factor eIF-4B		Vitvi08g01369	Phospholipase C					Vitvi18g00401	Synaptonemal complex protein 1 (ZYP1A)
Vitvi01g00255	Transmembrane protein FT27/PFT27		Vitvi08g01520	Phosphopyruvate hydratase.					Vitvi18g00685	Syntaxin 6
Vitvi01g01961	Transparent testa 12 protein		Vitvi08g01457	Phosphoribosylformimino-5-aminoimidazole carboxamide ribotide isomerase					Vitvi18g00164	Syringolide-induced protein 14-1-1
Vitvi01g00126	Transparent testa16		Vitvi08g01300	Photoassimilate-responsive protein					Vitvi18g00138	T-complex protein 1 subunit beta
Vitvi01g00509	Trehalose-phosphatase		Vitvi08g01729	Photoperiod independent early flowering1 (PIE1)					Vitvi18g02546	TEL2 (Terminal EAR1-like 2)
Vitvi01g00345	Ubiquitin family		Vitvi08g01510	Phytosulfokines PSK1					Vitvi18g00161	Tetracycline transporter protein
Vitvi01g00479	Ubiquitin-conjugating enzyme E2 variant 1		Vitvi08g01127	Pigment defective 149					Vitvi18g00689	Tetratricopeptide repeat (TPR)-containing
Vitvi01g00491	UDP-3-O-acyl N-acetylglycosamine deacetylase		Vitvi08g01579	PLATZ transcription factor					Vitvi18g00209	Tetratricopeptide repeat protein 33
Vitvi01g00061	UDP-glucose 6-dehydrogenase		Vitvi08g01753	PMR5 (powdery mildew resistant 5)					Vitvi18g00346	TGACG MOTIF-binding factor 4
Vitvi01g00112	UDP-N-acetylglucosamine pyrophosphorylase		Vitvi08g01564	Pollen Ole e 1 allergen and extensin family					Vitvi18g00311	Thaumatin ATLP-1
Vitvi01g01835	Universal stress protein (USP) family protein		Vitvi08g01566	Pollen Ole e 1 allergen and extensin family					Vitvi18g02503	Thioredoxin-like protein CDSP32
Vitvi01g01840	Unknown		Vitvi08g01857	Polygalacturonase GH28					Vitvi18g00538	TIFY2A
Vitvi01g01875	Unknown		Vitvi08g01844	Polygalacturonase inhibiting protein PGIP1					Vitvi18g00238	TolB protein-related
Vitvi01g00167	Unknown		Vitvi08g02373	Polygalacturonase PG1					Vitvi18g00056	Tonoplast monosaccharide transporter2
Vitvi01g00191	Unknown		Vitvi08g02374	Polygalacturonase PG1					Vitvi18g00198	Toprim domain-containing protein
Vitvi01g00192	Unknown		Vitvi08g02375	Polygalacturonase PG1					Vitvi18g02515	Toprim domain-containing protein
Vitvi01g01897	Unknown		Vitvi08g02376	Polygalacturonase PG1					Vitvi18g00550	TRAF-type zinc finger-related
Vitvi01g01898	Unknown		Vitvi08g02394	Polygalacturonase PG1					Vitvi18g00552	TRAF-type zinc finger-related
Vitvi01g01901	Unknown		Vitvi08g01341	Potassium channel tetramerisation domain-containing protein					Vitvi18g00437	Transcription factor jumonji (jmjC) domain-containing protein
Vitvi01g01902	Unknown		Vitvi08g01266	Prenylated rab acceptor (PRA1)					Vitvi18g00547	Transcription initiation factor TFIIA gamma chain
Vitvi01g01920	Unknown		Vitvi08g01792	Prenyltransferase					Vitvi18g00680	Transcription initiation factor TFIID subunit 1-A
Vitvi01g01932	Unknown		Vitvi08g01788	Pre-rRNA processing protein RRP5					Vitvi18g00285	Transcription initiation factor TFIIH subunit H3
Vitvi01g01936	Unknown		Vitvi08g01281	Protease inhibitor/seed storage/lipid transfer protein (LTP)					Vitvi18g00713	Transducin (beta)-like 1
Vitvi01g01937	Unknown		Vitvi08g01340	Proteasome 26S regulatory subunit (RPN8)					Vitvi18g00116	Transducin protein
Vitvi01g00306	Unknown		Vitvi08g01280	Proteasome inhibitor subunit 1 (PI31)					Vitvi18g00276	Transducin protein
Vitvi01g00308	Unknown		Vitvi08g01804	Protein disulfide isomerase (PDIL) protein					Vitvi18g00496	Transducin protein
Vitvi01g01950	Unknown		Vitvi08g01558	Protein kinase					Vitvi18g02536	Translation initiation factor eIF-1A
Vitvi01g01958	Unknown		Vitvi08g02314	Protein kinase					Vitvi18g00336	Translation initiation factor eIF-5
Vitvi01g00344	Unknown		Vitvi08g02315	Protein kinase					Vitvi18g00417	Transparent testa 1
Vitvi01g00399	Unknown		Vitvi08g01761	Protein kinase 1					Vitvi18g00491	Transport inhibitor response 1 protein
Vitvi01g02006	Unknown		Vitvi08g01204	Protein kinase APK1B					Vitvi18g00004	Transporter-related
Vitvi01g02025	Unknown		Vitvi08g01609	Protein phosphatase 2 (formerly 2A), regulatory subunit B'					Vitvi18g00171	Transportin-2
Vitvi01g00012	Unknown protein		Vitvi08g01124	Protein phosphatase 2C					Vitvi18g00384	Trehalose-6-phosphate phosphatase
Vitvi01g00014	Unknown protein		Vitvi08g01739	Protein phosphatase 2C					Vitvi18g00367	TRNA modification GTPase trmE
Vitvi01g00028	Unknown protein		Vitvi08g01194	Protein phosphatase 2C POLTERGEIST-like 4					Vitvi18g00146	TRNA pseudouridine synthase
Vitvi01g00041	Unknown protein		Vitvi08g01716	Protein translocase ATOEP16-3 Tim17					Vitvi18g00390	TTL1 (tetratricopetide-repeat thioredoxin-like 1)
Vitvi01g00046	Unknown protein		Vitvi08g01242	Proteinase inhibitor					Vitvi18g00590	Tubulin alpha-3 chain
Vitvi01g00054	Unknown protein		Vitvi08g01277	Proton-dependent oligopeptide transport (POT) family protein					Vitvi18g00596	Tubulin alpha-6 chain
Vitvi01g00075	Unknown protein		Vitvi08g01333	Proton-dependent oligopeptide transport (POT) family protein					Vitvi18g00035	U2 snRNP auxiliary factor small subunit
Vitvi01g00080	Unknown protein		Vitvi08g02238	Proton-dependent oligopeptide transport (POT) family protein					Vitvi18g00644	U3 small nucleolar RNA-associated protein 4
Vitvi01g01857	Unknown protein		Vitvi08g01411	Pro-X carboxypeptidase Lysosomal					Vitvi18g00511	Ubiquitin carboxyl-terminal hydrolase 16
Vitvi01g00090	Unknown protein		Vitvi08g01139	Pseudo-response regulator 7 (APRR7)					Vitvi18g00672	Ubiquitin system component Cue domain-containing protein
Vitvi01g00100	Unknown protein		Vitvi08g01398	Pseudouridine synthase					Vitvi18g00312	Ubiquitin-fold modifier 1 precursor
Vitvi01g00124	Unknown protein		Vitvi08g01505	PTL (PETAL LOSS)					Vitvi18g00574	Ubiquitin-like (UBL) post-translational modifier
Vitvi01g01876	Unknown protein		Vitvi08g01816	PUMILIO 12 (APUM12)					Vitvi18g00076	Ubiquitin-protein ligase
Vitvi01g00147	Unknown protein		Vitvi08g01698	Purple acid phosphatase 16 ATPAP16/PAP16					Vitvi18g00638	U-box domain-containing protein
Vitvi01g00152	Unknown protein		Vitvi08g02331	Purple acid phosphatase 16 ATPAP16/PAP16					Vitvi18g00423	UDP-glycosyltransferase 85A1
Vitvi01g00186	Unknown protein		Vitvi08g02268	Purple acid phosphatase 20- ATPAP20/PAP20					Vitvi18g02581	UDP-glycosyltransferase 85A1
Vitvi01g00187	Unknown protein		Vitvi08g02269	Purple acid phosphatase 20- ATPAP20/PAP20					Vitvi18g02582	UDP-glycosyltransferase 85A1
Vitvi01g00188	Unknown protein		Vitvi08g01476	Purple acid phosphatase 22- ATPAP22/PAP22					Vitvi18g00215	UDP-sugar pyrophospharylase
Vitvi01g00189	Unknown protein		Vitvi08g01808	Pyridoxamine 5'-phosphate oxidase					Vitvi18g02609	Ulp1 protease
Vitvi01g00217	Unknown protein		Vitvi08g01672	Pyrroline-5-carboxylate reductase					Vitvi18g00392	UNE2 (unfertilized embryo sac 2); carbohydrate transporter
Vitvi01g00220	Unknown protein		Vitvi08g01662	Pyruvate kinase					Vitvi18g00281	Universal stress protein (USP) family protein
Vitvi01g00223	Unknown protein		Vitvi08g01664	Pyruvate kinase					Vitvi18g02469	Unknown
Vitvi01g01925	Unknown protein		Vitvi08g01539	Pyruvate kinase, cytosolic isozyme					Vitvi18g02481	Unknown
Vitvi01g01930	Unknown protein		Vitvi08g01836	Pyruvate kinase, cytosolic isozyme					Vitvi18g00122	Unknown
Vitvi01g00241	Unknown protein		Vitvi08g02397	R protein MLA10					Vitvi18g02504	Unknown
Vitvi01g00250	Unknown protein		Vitvi08g01597	RAB GTPase ARA3					Vitvi18g02508	Unknown
Vitvi01g00251	Unknown protein		Vitvi08g01596	RAB GTPase RAB_ALPHA					Vitvi18g02517	Unknown
Vitvi01g00269	Unknown protein		Vitvi08g02377	RAB GTPase RABA4D					Vitvi18g02525	Unknown
Vitvi01g00271	Unknown protein		Vitvi08g01130	RabGAP/TBC domain-containing protein					Vitvi18g00248	Unknown
Vitvi01g00275	Unknown protein		Vitvi08g01442	Rac GTPase activating protein 1					Vitvi18g00271	Unknown
Vitvi01g00279	Unknown protein		Vitvi08g01370	Receptor protein kinase					Vitvi18g02551	Unknown
Vitvi01g01938	Unknown protein		Vitvi08g01356	Receptor ser/thr protein kinase					Vitvi18g02564	Unknown
Vitvi01g00315	Unknown protein		Vitvi08g02205	Regulator of chromosome condensation (RCC1)					Vitvi18g00391	Unknown
Vitvi01g00317	Unknown protein		Vitvi08g01412	Regulator of the ATPase vacuolar RAV2					Vitvi18g00514	Unknown
Vitvi01g00328	Unknown protein		Vitvi08g01887	Remorin					Vitvi18g00521	Unknown
Vitvi01g00330	Unknown protein		Vitvi08g01315	Reticulon family protein (RTNLB12)					Vitvi18g02615	Unknown
Vitvi01g00369	Unknown protein		Vitvi08g02178	Retrotransposon protein					Vitvi18g00569	Unknown
Vitvi01g00379	Unknown protein		Vitvi08g01540	Retrotransposon protein, Ty1-copia subclass					Vitvi18g02621	Unknown
Vitvi01g00384	Unknown protein		Vitvi08g01282	Rho guanyl-nucleotide exchange factor ROPGEF7					Vitvi18g02622	Unknown
Vitvi01g00388	Unknown protein		Vitvi08g01283	Rho guanyl-nucleotide exchange factor ROPGEF7					Vitvi18g02623	Unknown
Vitvi01g00389	Unknown protein		Vitvi08g01714	Rhodanese domain-containing protein					Vitvi18g00604	Unknown
Vitvi01g01969	Unknown protein		Vitvi08g01209	Rhomboid ATRBL1					Vitvi18g02631	Unknown
Vitvi01g00403	Unknown protein		Vitvi08g01208	Ribonuclease II family protein					Vitvi18g02632	Unknown
Vitvi01g00407	Unknown protein		Vitvi08g01462	Ribosomal protein L10A (RPL10aA) 60S					Vitvi18g00634	Unknown
Vitvi01g00409	Unknown protein		Vitvi08g01773	Ribosomal protein L21 (RPL21A) 60S					Vitvi18g02638	Unknown
Vitvi01g00414	Unknown protein		Vitvi08g01778	Ribosomal protein L21 (RPL21A) 60S					Vitvi18g00651	Unknown
Vitvi01g00421	Unknown protein		Vitvi08g01508	Ribosomal protein L24 60S					Vitvi18g02651	Unknown
Vitvi01g00428	Unknown protein		Vitvi08g01544	Ribosomal protein L24 60S					Vitvi18g00006	Unknown protein
Vitvi01g00448	Unknown protein		Vitvi08g01310	Ribosomal protein L35a (RPL35aC) 60S					Vitvi18g00011	Unknown protein
Vitvi01g00452	Unknown protein		Vitvi08g01147	Ribosomal protein L4/L1 (RPL4A) 60S					Vitvi18g00018	Unknown protein
Vitvi01g01990	Unknown protein		Vitvi08g01709	Ribosomal protein L6 (RPL6A) 60S					Vitvi18g02471	Unknown protein
Vitvi01g00463	Unknown protein		Vitvi08g02271	Ribosomal protein P2 (RPP2A) acidic 60S					Vitvi18g00020	Unknown protein
Vitvi01g01991	Unknown protein		Vitvi08g01431	Ribosomal protein S14 (RPS14C) 40S					Vitvi18g00022	Unknown protein
Vitvi01g00472	Unknown protein		Vitvi08g01397	Ribosomal protein S17 (RPS17A) 40S					Vitvi18g02475	Unknown protein
Vitvi01g01993	Unknown protein		Vitvi08g01896	Ribosomal protein S2 (RPS2D) 40S					Vitvi18g00057	Unknown protein
Vitvi01g00500	Unknown protein		Vitvi08g02367	Ribosomal protein S28 (RPS28C) 40S					Vitvi18g00067	Unknown protein
Vitvi01g00520	Unknown protein		Vitvi08g01796	Ribosomal protein S5 (RPS5B) 40S					Vitvi18g00073	Unknown protein
Vitvi01g00567	Unknown protein		Vitvi08g01245	Ribulose bisphosphate carboxylase/oxygenase activase, chloroplast					Vitvi18g00078	Unknown protein
Vitvi01g00579	Unknown protein		Vitvi08g01232	Ring-H2 finger C2A					Vitvi18g00099	Unknown protein
Vitvi01g00588	Unknown protein		Vitvi08g01537	RKL1 (Receptor-like kinase 1)					Vitvi18g00109	Unknown protein
Vitvi01g00604	Unknown protein		Vitvi08g01853	RLK902 (receptor-like kinase 902)					Vitvi18g00115	Unknown protein
Vitvi01g00609	Unknown protein		Vitvi08g01722	RNA recognition motif (RRM)-containing					Vitvi18g00117	Unknown protein
Vitvi01g00610	Unknown protein		Vitvi08g02186	RNA recognition motif (RRM)-containing protein					Vitvi18g02495	Unknown protein
Vitvi01g00611	Unknown protein		Vitvi08g01163	RNA-binding protein					Vitvi18g00118	Unknown protein
Vitvi01g00616	Unknown protein		Vitvi08g02257	RNA-binding protein					Vitvi18g00119	Unknown protein
Vitvi01g00631	Unknown protein		Vitvi08g01450	RNA-binding region RNP-1					Vitvi18g02497	Unknown protein
Vitvi01g00638	Unknown protein		Vitvi08g01572	RPG related protein 1 RR1					Vitvi18g02499	Unknown protein
Vitvi01g00641	Unknown protein		Vitvi08g01113	RSZ33 (Arginine/serine-rich Zinc knuckle-containing protein 33)					Vitvi18g02500	Unknown protein
Vitvi01g02030	Unknown protein		Vitvi08g01620	S-adenosylmethionine synthetase					Vitvi18g00151	Unknown protein
Vitvi01g02033	Unknown protein		Vitvi08g02253	Secoisolariciresinol dehydrogenase					Vitvi18g00183	Unknown protein
Vitvi01g00648	Unknown protein		Vitvi08g02254	Secoisolariciresinol dehydrogenase					Vitvi18g02528	Unknown protein
Vitvi01g02035	Unknown protein		Vitvi08g01399	Secoisolariciresinol dehydrogenase					Vitvi18g00257	Unknown protein
Vitvi01g00096	Unusual floral organs (UFO)		Vitvi08g02255	Secoisolariciresinol dehydrogenase					Vitvi18g00265	Unknown protein
Vitvi01g00113	Urease accessory protein D		Vitvi08g01401	Secoisolariciresinol dehydrogenase					Vitvi18g00268	Unknown protein
Vitvi01g00048	Ureide permease 2 (AtUPS2)		Vitvi08g01402	Secoisolariciresinol dehydrogenase					Vitvi18g00270	Unknown protein
Vitvi01g00077	UvrB/uvrC motif-containing protein		Vitvi08g01403	Secoisolariciresinol dehydrogenase					Vitvi18g02532	Unknown protein
Vitvi01g00512	Vacuolar iron transporter 1		Vitvi08g01404	Secoisolariciresinol dehydrogenase					Vitvi18g00274	Unknown protein
Vitvi01g00513	Vacuolar iron transporter 1		Vitvi08g01545	SER/ARG-rich protein kinase 4 SRPK4					Vitvi18g00279	Unknown protein
Vitvi01g01855	Vacuolar sorting receptor 6		Vitvi08g01133	Serine/threonine Protein kinase BNK1					Vitvi18g00286	Unknown protein
Vitvi01g00136	VAMP726 (VESICLE-associated membrane protein)		Vitvi08g01866	Serine/threonine-protein kinase Nek4					Vitvi18g00287	Unknown protein
Vitvi01g01951	Wall-associated kinase		Vitvi08g01760	Seven in absentia SINA2					Vitvi18g00296	Unknown protein
Vitvi01g00327	Wall-associated kinase		Vitvi08g01168	Short-chain dehydrogenase/reductase					Vitvi18g00301	Unknown protein
Vitvi01g01844	WRKY DNA-binding protein 57		Vitvi08g01359	Signal peptidase I					Vitvi18g00342	Unknown protein
Vitvi01g00427	Wuschel related homeobox 1		Vitvi08g01444	Signal recognition particle subunit 54 SRP54					Vitvi18g00348	Unknown protein
Vitvi01g00533	Xyloglucan endotransglycosylase		Vitvi08g02218	S-locus receptor protein kinase					Vitvi18g00349	Unknown protein
Vitvi01g00185	Zf A20 and AN1 domain-containing stress-associated protein 7		Vitvi08g02219	S-locus receptor protein kinase					Vitvi18g00352	Unknown protein
Vitvi01g00346	Zinc finger (B-box type)		Vitvi08g01182	SLT1 (sodium- and lithium-tolerant 1)					Vitvi18g02565	Unknown protein
Vitvi01g01960	Zinc finger (B-box type)		Vitvi08g01441	Small nuclear ribonucleoprotein G					Vitvi18g00374	Unknown protein
Vitvi01g00063	Zinc finger (C2H2 type) family		Vitvi08g01432	Small subunit ribosomal protein S27Ae					Vitvi18g00388	Unknown protein
Vitvi01g00247	Zinc finger (C2H2 type) protein (WIP6)		Vitvi08g01456	SOUL heme-binding protein					Vitvi18g00394	Unknown protein
Vitvi01g00474	Zinc finger (C2H2 type) protein pux2		Vitvi08g01783	Sphingosine-1-phosphate phosphatase					Vitvi18g00398	Unknown protein
Vitvi01g01836	Zinc finger (C3HC4-type ring finger)		Vitvi08g01759	Spindle pole body component 98					Vitvi18g00403	Unknown protein
Vitvi01g00171	Zinc finger (C3HC4-type ring finger)		Vitvi08g01591	Splicing factor 3A subunit 2					Vitvi18g00413	Unknown protein
Vitvi01g00233	Zinc finger (C3HC4-type ring finger)		Vitvi08g01790	Splicing factor 3B subunit 3					Vitvi18g00452	Unknown protein
Vitvi01g00337	Zinc finger (C3HC4-type ring finger)		Vitvi08g01817	Splicing factor YT521-B					Vitvi18g00457	Unknown protein
Vitvi01g00354	Zinc finger (C3HC4-type ring finger)		Vitvi08g01720	Squamosa promoter-binding protein 9 (SPL9)					Vitvi18g00489	Unknown protein
Vitvi01g00381	Zinc finger (C3HC4-type ring finger)		Vitvi08g02214	S-receptor kinase					Vitvi18g00505	Unknown protein
Vitvi01g00492	Zinc finger (C3HC4-type ring finger)		Vitvi08g02215	S-receptor kinase					Vitvi18g00515	Unknown protein
Vitvi01g00347	Zinc finger (CCCH-type) family protein		Vitvi08g02216	S-receptor kinase					Vitvi18g00524	Unknown protein
Vitvi01g00202	Zinc finger (DNL type)		Vitvi08g02217	S-receptor kinase					Vitvi18g00541	Unknown protein
Vitvi01g00482	Zinc finger (Ran-binding) family		Vitvi08g01509	S-receptor kinase					Vitvi18g00542	Unknown protein
Vitvi01g00138	Zinc finger (ZPR1-type) family protein		Vitvi08g01235	SRG1 (senescence-related gene 1)					Vitvi18g00548	Unknown protein
Vitvi01g00216	Zinc finger CCHC domain-containing protein 8		Vitvi08g01320	Steroid 5 alpha reductase DET2					Vitvi18g00551	Unknown protein
Vitvi01g00545	Zinc finger homeobox 32		Vitvi08g01656	Strictosidine synthase					Vitvi18g00565	Unknown protein
Vitvi01g00529	Zinc finger protein 4		Vitvi08g01657	Strictosidine synthase					Vitvi18g00610	Unknown protein
Vitvi01g00309	Zinc finger protein 6		Vitvi08g01718	Strubbelig receptor family 2					Vitvi18g00614	Unknown protein
Vitvi01g00101	Zinc transporter ZIP5		Vitvi08g01273	Substrate carrier, Mitochondrial					Vitvi18g00621	Unknown protein
			Vitvi08g01802	Superoxide dismutase [Cu-Zn] 2					Vitvi18g02636	Unknown protein
			Vitvi08g01599	Tankyrase 1					Vitvi18g02637	Unknown protein
			Vitvi08g01875	Telomere repeat binding factor Like TRFL10					Vitvi18g00656	Unknown protein
			Vitvi08g01213	Telomere repeat binding factor like TRFL2					Vitvi18g00678	Unknown protein
			Vitvi08g01473	TFL1B protein [Vitis vinifera]					Vitvi18g02652	Unknown protein
			Vitvi08g01638	TGA-type basic leucine zipper protein AHBP-1b					Vitvi18g00682	Unknown protein
			Vitvi08g01237	Thaumatin					Vitvi18g00690	Unknown protein
			Vitvi08g01585	Thaumatin					Vitvi18g00003	UPF0496 protein
			Vitvi08g01838	Thioredoxin 2					Vitvi18g00334	Vacuolar protein sorting 9 (VPS9)
			Vitvi08g01756	Thioredoxin 5					Vitvi18g00192	Vacuolar sorting-associated protein (Vps27)
			Vitvi08g01619	Thioredoxin family					Vitvi18g00530	VIN3
			Vitvi08g01554	Threonine dehydratase/deaminase					Vitvi18g00135	Vinorine synthase
			Vitvi08g02282	Threonine dehydratase/deaminase					Vitvi18g00664	Voltage dependent anion channel 2
			Vitvi08g01396	TLD domain-containing protein KIAA1609					Vitvi18g00443	VQ motif-containing protein
			Vitvi08g01795	Tocotrienol/plastoquinone prenyltransferase					Vitvi18g00266	V-type H+-transporting ATPase 16kDa proteolipid subunit
			Vitvi08g01296	TPR-containing protein kinase					Vitvi18g00176	V-type H+-transporting ATPase subunit B
			Vitvi08g01492	Transcription initiation factor TFIID subunit D10					Vitvi18g02512	Wall-associated receptor kinase 5
			Vitvi08g01387	Transcription termination factor mitochondrial mTERF					Vitvi18g02513	Wall-associated receptor kinase 5
			Vitvi08g01791	Transcriptional co-activator					Vitvi18g00197	Wall-associated receptor kinase 5
			Vitvi08g01212	Transducin protein					Vitvi18g00203	Wall-associated receptor kinase 5
			Vitvi08g01326	Transducin protein					Vitvi18g00378	WD-40 repeat
			Vitvi08g01256	Translation initiation factor eIF-3 subunit 3					Vitvi18g00535	WD-40 repeat / beige
			Vitvi08g01793	Translation initiation factor eIF-3 subunit 8					Vitvi18g00223	Wound-responsive protein
			Vitvi08g01803	Translation initiation factor eIF-4E					Vitvi18g00419	WPP domain-associated protein
			Vitvi08g01357	Transposon protein, CACTA, En/Spm sub-class					Vitvi18g00718	WPP2
			Vitvi08g02278	Transposon protein, CACTA, En/Spm sub-class					Vitvi18g00084	Wuschel-related homeobox 13
			Vitvi08g01437	Transposon protein, Mutator sub-class					Vitvi18g00577	Xylan synthase
			Vitvi08g01438	Transposon protein, Mutator sub-class					Vitvi18g00591	Xylulose kinase
			Vitvi08g01250	Tropinone reductase					Vitvi18g00657	ZCW7 protein
			Vitvi08g01252	Tropinone reductase					Vitvi18g00102	Zinc carboxypeptidase A
			Vitvi08g01253	Tropinone reductase					Vitvi18g00316	Zinc finger (C2H2 type) family
			Vitvi08g01839	Tryptophan/tyrosine permease family					Vitvi18g00058	Zinc finger (C3HC4-type ring finger)
			Vitvi08g01134	TTG2 (transparent testa GLABRA 2)					Vitvi18g00089	Zinc finger (C3HC4-type ring finger)
			Vitvi08g01291	TTL1 (tetratricopetide-repeat thioredoxin-like 1)					Vitvi18g00179	Zinc finger (C3HC4-type ring finger)
			Vitvi08g01800	Tubulin alpha					Vitvi18g00181	Zinc finger (C3HC4-type ring finger)
			Vitvi08g02232	Tubulin beta-2 chain					Vitvi18g00297	Zinc finger (C3HC4-type ring finger)
			Vitvi08g01671	Tubulin beta-8 chain					Vitvi18g00462	Zinc finger (C3HC4-type ring finger)
			Vitvi08g01661	Tubulin folding cofactor B					Vitvi18g00699	Zinc finger (C3HC4-type ring finger)
			Vitvi08g01713	Tubulin-specific chaperone C					Vitvi18g02530	Zinc finger (C3HC4-type ring finger) family protein
			Vitvi08g01519	U2 snRNP auxiliary factor small subunit					Vitvi18g00217	Zinc finger (CCCH-type) family protein
			Vitvi08g01588	U3 small nucleolar RNA-associated protein 12					Vitvi18g00064	Zinc finger (DHHC type)
			Vitvi08g01233	U3 small nucleolar RNA-associated protein 21					Vitvi18g00157	Zinc finger (DNL type)
			Vitvi08g01696	U4/U6 small nuclear ribonucleoprotein PRP4					Vitvi18g00537	Zinc finger (GATA type) protein ZIM (ZIM) GAT26
			Vitvi08g01463	Ubiquinol-cytochrome C reductase UQCRX/QCR9					Vitvi18g00493	Zinc finger homeobox 22
			Vitvi08g01180	Ubiquitin-conjugating enzyme 13 (UBC13), E2					Vitvi18g00708	Zinc finger protein 4
			Vitvi08g01394	Ubiquitin-conjugating enzyme E2 variant
			Vitvi08g01695	UDP-GlcNAc:dolichyl-phosphate GlcNAc-1-phosphate transferase
			Vitvi08g01634	UDP-glucoronosyl/UDP-glucosyl transferase
			Vitvi08g01855	UDP-N-acetylmuramoylalanine-D-glutamate ligase
			Vitvi08g01338	UDP-sulfoquinovose:DAG sulfoquinovosyltransferase
			Vitvi08g02288	UGT73C2 (UDP-glucosyl transferase 73C2)
			Vitvi08g01581	UGT73C2 (UDP-glucosyl transferase 73C2)
			Vitvi08g02289	UGT73C2 (UDP-glucosyl transferase 73C2)
			Vitvi08g01582	UGT73C2 (UDP-glucosyl transferase 73C2)
			Vitvi08g01580	UGT73D1 (UDP-glucosyl transferase 73D1); UDP-glycosyltransferase
			Vitvi08g01267	Unc51-like kinase
			Vitvi08g01285	Universal stress protein (USP) family protein
			Vitvi08g01120	Unknown
			Vitvi08g02176	Unknown
			Vitvi08g02184	Unknown
			Vitvi08g01179	Unknown
			Vitvi08g02198	Unknown
			Vitvi08g01231	Unknown
			Vitvi08g02234	Unknown
			Vitvi08g02235	Unknown
			Vitvi08g01373	Unknown
			Vitvi08g02246	Unknown
			Vitvi08g01389	Unknown
			Vitvi08g02252	Unknown
			Vitvi08g02259	Unknown
			Vitvi08g02260	Unknown
			Vitvi08g01445	Unknown
			Vitvi08g01451	Unknown
			Vitvi08g02265	Unknown
			Vitvi08g01489	Unknown
			Vitvi08g01495	Unknown
			Vitvi08g01639	Unknown
			Vitvi08g02304	Unknown
			Vitvi08g02324	Unknown
			Vitvi08g01697	Unknown
			Vitvi08g02342	Unknown
			Vitvi08g02393	Unknown
			Vitvi08g02175	Unknown protein
			Vitvi08g01118	Unknown protein
			Vitvi08g01125	Unknown protein
			Vitvi08g01140	Unknown protein
			Vitvi08g01150	Unknown protein
			Vitvi08g01161	Unknown protein
			Vitvi08g02187	Unknown protein
			Vitvi08g02191	Unknown protein
			Vitvi08g01189	Unknown protein
			Vitvi08g01215	Unknown protein
			Vitvi08g01240	Unknown protein
			Vitvi08g01272	Unknown protein
			Vitvi08g01278	Unknown protein
			Vitvi08g02225	Unknown protein
			Vitvi08g01293	Unknown protein
			Vitvi08g01302	Unknown protein
			Vitvi08g01303	Unknown protein
			Vitvi08g01324	Unknown protein
			Vitvi08g01332	Unknown protein
			Vitvi08g01348	Unknown protein
			Vitvi08g01363	Unknown protein
			Vitvi08g01365	Unknown protein
			Vitvi08g01390	Unknown protein
			Vitvi08g01395	Unknown protein
			Vitvi08g01410	Unknown protein
			Vitvi08g01413	Unknown protein
			Vitvi08g01414	Unknown protein
			Vitvi08g01415	Unknown protein
			Vitvi08g01419	Unknown protein
			Vitvi08g01427	Unknown protein
			Vitvi08g02258	Unknown protein
			Vitvi08g01452	Unknown protein
			Vitvi08g01455	Unknown protein
			Vitvi08g02264	Unknown protein
			Vitvi08g01459	Unknown protein
			Vitvi08g01465	Unknown protein
			Vitvi08g01499	Unknown protein
			Vitvi08g01500	Unknown protein
			Vitvi08g01502	Unknown protein
			Vitvi08g01507	Unknown protein
			Vitvi08g02274	Unknown protein
			Vitvi08g01527	Unknown protein
			Vitvi08g01546	Unknown protein
			Vitvi08g01560	Unknown protein
			Vitvi08g01567	Unknown protein
			Vitvi08g01608	Unknown protein
			Vitvi08g01613	Unknown protein
			Vitvi08g02296	Unknown protein
			Vitvi08g02298	Unknown protein
			Vitvi08g01621	Unknown protein
			Vitvi08g01624	Unknown protein
			Vitvi08g01629	Unknown protein
			Vitvi08g01642	Unknown protein
			Vitvi08g01659	Unknown protein
			Vitvi08g02312	Unknown protein
			Vitvi08g01673	Unknown protein
			Vitvi08g02320	Unknown protein
			Vitvi08g01724	Unknown protein
			Vitvi08g01728	Unknown protein
			Vitvi08g01730	Unknown protein
			Vitvi08g02346	Unknown protein
			Vitvi08g01738	Unknown protein
			Vitvi08g01764	Unknown protein
			Vitvi08g01765	Unknown protein
			Vitvi08g01772	Unknown protein
			Vitvi08g01780	Unknown protein
			Vitvi08g01781	Unknown protein
			Vitvi08g01786	Unknown protein
			Vitvi08g01807	Unknown protein
			Vitvi08g01811	Unknown protein
			Vitvi08g01835	Unknown protein
			Vitvi08g01837	Unknown protein
			Vitvi08g01845	Unknown protein
			Vitvi08g01859	Unknown protein
			Vitvi08g01860	Unknown protein
			Vitvi08g02391	Unknown protein
			Vitvi08g01876	Unknown protein
			Vitvi08g01904	Unknown protein
			Vitvi08g02401	Unknown protein
			Vitvi08g01914	Unknown protein
			Vitvi08g02406	Unknown protein
			Vitvi08g01923	Unknown protein
			Vitvi08g01265	Uracil phosphoribosyltransferase
			Vitvi08g01851	UVI4 (polychome, UV-B-insensitive 4)
			Vitvi08g01568	Vacuolar protein sorting 37C
			Vitvi08g01425	Vacuolar protein sorting 55
			Vitvi08g01924	Villin-3
			Vitvi08g01428	VPS5A subunit of retromer complex
			Vitvi08g01371	VPS60.2 SNF7
			Vitvi08g01736	VQ motif-containing protein
			Vitvi08g01255	Wall-associated receptor kinase-like 20
			Vitvi08g02192	WD-40 repeat protein
			Vitvi08g01221	WRKY DNA-binding protein 49
			Vitvi08g01617	Xyloglucan endotransglucosylase/hydrolase 32
			Vitvi08g01474	YIP1
			Vitvi08g01358	Yippee
			Vitvi08g01864	Zf A20 and AN1 domain-containing stress-associated protein 2
			Vitvi08g02270	Zf A20 and AN1 domain-containing stress-associated protein 4
			Vitvi08g01895	Zf AN1 and C2H2 domain-containing stress-associated protein 11
			Vitvi08g01249	Zinc finger (C2H2 type) family
			Vitvi08g01511	Zinc finger (C2H2 type) family
			Vitvi08g01600	Zinc finger (C2H2 type) family
			Vitvi08g01628	Zinc finger (C2H2 type) family
			Vitvi08g01123	Zinc finger (C3HC4-type ring finger)
			Vitvi08g01183	Zinc finger (C3HC4-type ring finger)
			Vitvi08g01297	Zinc finger (C3HC4-type ring finger)
			Vitvi08g01361	Zinc finger (C3HC4-type ring finger)
			Vitvi08g01603	Zinc finger (C3HC4-type ring finger)
			Vitvi08g01616	Zinc finger (C3HC4-type ring finger)
			Vitvi08g01880	Zinc finger (CCCH-type) family protein
			Vitvi08g01224	Zinc finger (DHHC type)
			Vitvi08g01868	Zinc finger (HIT type) SEF
			Vitvi08g01771	Zinc finger protein 8
			Vitvi08g01612	Zinc finger protein ATRZ-1A
			Vitvi08g01906	Zinc proteinase
			Vitvi08g01910	Zinc proteinase
